# Supplementary material for: Virtual-screening workflow tutorials and prospective results from the Teach-Discover-Treat competition 2014 against malaria
Source: F1000Res. 2018 Feb 19;6:1136. Originally published 2017 Jul 17. [Version 2] doi: 10.12688/f1000research.11905.2 (PMC5580409; doi:10.12688/f1000research.11905.2)
Supplement: Supplementary file 2 [file f1000research-6-15276-s0001.tgz › cd092f87-5542-4213-a773-247eee2e827c.xlsx]

## Sheet: HeldOutSet_Fit
SAMPLE	pEC50 (Molar)	Canonical_Smiles
SJ000182713-2	ND	Cc1ccc(Cl)cc1NC(=O)C2CC2c3ccccc3
SJ000288308-3	5.63968	Nc1ccc(cc1)c2nc3cc(ccc3[nH]2)c4nc5cc(N)ccc5[nH]4
SJ000313563-2	ND	CC(=O)c1ccc(NC(=O)\C=C\c2ccccc2Cl)cc1
SJ000327715-2	ND	CCc1ccccc1NC(=O)\C=C\c2ccccc2Cl
SJ000327716-2	4.9939	CN(C)c1ccc(NC(=O)\C=C\c2ccccc2Cl)cc1
SJ000329214-2	ND	Brc1ccc(cc1)C(=O)Nc2nonc2c3ccccc3
SJ000331677-2	ND	CC(C)c1ccc(\C=C\C(=O)Nc2ccc(Cl)c(Cl)c2)cc1
SJ000332466-2	ND	Clc1ccc(NC(=O)CCc2ccccc2)cc1
SJ000335783-2	ND	COC(=O)c1ccccc1NC(=O)C2CC2c3ccccc3
SJ000337426-2	ND	CCCn1nnnc1NCc2ccc(Cl)cc2Cl
SJ000337545-2	ND	Cn1nnnc1NCc2c(F)cccc2Cl
SJ000338440-2	ND	COc1ccc(Br)cc1CNc2nnnn2CC=C
SJ000338511-2	ND	COc1ccc(CNc2nnnn2C)c(OC)c1
SJ000338919-2	ND	Nc1ccc(Cl)cc1N2CCOCC2
SJ000339253-2	ND	COc1ccc(Cl)cc1CNc2nnnn2C
SJ000341771-2	ND	CC(C)c1ccc(CCC(=O)Nc2cccnc2)cc1
SJ000342064-2	ND	Cc1cccc(C)c1NC(=O)c2nnn(c2N)c3cccc(c3)C(F)(F)F
SJ000349335-2	4.82347	CC(C)CCN1C=C(C(=O)NC(C)(C)C)C(=O)C(=C1)C(=O)N2CCN(C\C=C\c3ccccc3)CC2
SJ000354397-2	4.82347	OCCC1CN(Cc2cc(Cl)ccc2O)CCN1Cc3ccccc3
SJ000366325-2	ND	Cn1ccnc1SCC(=O)Nc2c(Cl)cccc2Cl
SJ000414813-2	ND	CCc1cccc(C)c1NC(=O)CSc2nccn2C
SJ000484717-2	ND	CCOC(=O)CCc1c(C)nn(c1O)c2nc(C)cc(C)n2
SJ000487122-2	ND	Cc1ccc(Nc2cc(C)nc(n2)N3CCOCC3)cc1
SJ000498746-2	ND	OCCN1CCN(CC1)C2CCN(Cc3cc(Br)ccc3O)CC2
SJ000550368-1	4.82347	CC1=C(C(C2=C(CC(CC2=O)c3ccccc3)N1)c4ccc(F)cc4)C(=O)OCCOc5ccccc5
SJ000550369-1	ND	CC1=C(C(C2=C(CC(CC2=O)c3ccccc3)N1)c4ccc(O)cc4)C(=O)OCCOc5ccccc5
SJ000550370-1	ND	CCOc1cc(ccc1O)C2C(=C(C)NC3=C2C(=O)CC(C3)c4ccc(OC)cc4)C(=O)OCCOC
SJ000550371-1	ND	CC1=C(C(C2=C(CC(CC2=O)c3ccc(Cl)cc3)N1)c4ccc(Cl)cc4)C(=O)OCCOc5ccccc5
SJ000550372-1	ND	CCOc1cc(ccc1O)C2C(=C(C)NC3=C2C(=O)CC(C3)c4ccc(Cl)cc4)C(=O)OCc5ccccc5
SJ000550373-1	4.82347	CCOc1cc(ccc1O)C2C(=C(C)NC3=C2C(=O)CC(C3)c4ccc(Cl)cc4)C(=O)OC(C)CC
SJ000550374-1	ND	CCOc1ccccc1C2C(=C(C)NC3=C2C(=O)CC(C3)c4ccc(Cl)cc4)C(=O)OCCOc5ccccc5
SJ000550375-1	4.82347	CCOc1cc(ccc1O)C2C(=C(C)NC3=C2C(=O)CC(C3)c4ccc(Cl)cc4)C(=O)OCC(C)C
SJ000550376-1	ND	CCOc1cc(ccc1O)C2C(=C(C)NC3=C2C(=O)CC(C3)c4ccc(Cl)cc4)C(=O)OCCc5ccccc5
SJ000550377-1	6.13443	CCOC(=O)C1=C(C)NC2=C(C1c3cccc(F)c3)C(=O)CC(C2)c4ccc(OC)cc4
SJ000550378-1	5.30033	CCOC(=O)C1=C(C)NC2=C(C1c3cc(Br)c(O)c(OC)c3)C(=O)CC(C2)c4ccc(OC)cc4
SJ000550379-1	ND	COCCOC(=O)C1=C(C)NC2=C(C1c3ccc(O)c(OC)c3)C(=O)CC(C2)c4ccc(Cl)cc4
SJ000550380-1	4.82347	CCOc1cc(ccc1O)C2C(=C(C)NC3=C2C(=O)CC(C3)c4ccc(Cl)cc4)C(=O)OCCOc5ccccc5
SJ000550381-1	ND	COc1cc(ccc1O)C2C(=C(C)NC3=C2C(=O)CC(C3)c4ccccc4)C(=O)OCCOc5ccccc5
SJ000550382-1	ND	CCCOc1ccccc1C2C(=C(C)NC3=C2C(=O)CC(C3)c4ccc(Cl)cc4)C(=O)OCC
SJ000550383-1	5.92943	CCOC(=O)C1=C(C)NC2=C(C1c3ccc(OC)cc3)C(=O)CC(C2)c4ccc(Cl)cc4
SJ000550384-1	4.82347	CCOC(=O)C1=C(C)NC2=C(C1c3cccc(OC)c3OC)C(=O)CC(C2)c4ccc(Cl)cc4
SJ000550385-1	ND	COc1ccc(cc1)C2CC3=C(C(C(=C(C)N3)C(=O)OCCOc4ccccc4)c5ccc(Cl)c(Cl)c5)C(=O)C2
SJ000550386-1	ND	CC1=C(C(C2=C(CC(CC2=O)c3ccccc3)N1)c4cccc(Cl)c4)C(=O)OCCOc5ccccc5
SJ000550387-1	ND	CCOc1cc(ccc1O)C2C(=C(C)NC3=C2C(=O)CC(C3)c4ccccc4)C(=O)OCCc5ccccc5
SJ000550388-1	5.51922	CCOc1cc(ccc1O)C2C(=C(C)NC3=C2C(=O)CC(C3)c4ccc(Cl)cc4)C(=O)OCCOC
SJ000550389-1	4.82347	CCOc1cc(cc(Cl)c1O)C2C(=C(C)NC3=C2C(=O)CC(C3)c4ccc(Cl)cc4)C(=O)OCCOc5ccccc5
SJ000550390-1	ND	CCCOC(=O)C1=C(C)NC2=C(C1c3ccc(OCCC)cc3)C(=O)CC(C2)c4ccc(Cl)cc4
SJ000550391-1	ND	CCOc1cc(cc(Cl)c1O)C2C(=C(C)NC3=C2C(=O)CC(C3)c4ccc(OC)cc4)C(=O)OC
SJ000550392-1	ND	CCOc1cc(cc(Cl)c1O)C2C(=C(C)NC3=C2C(=O)CC(C3)c4ccccc4)C(=O)OC
SJ000550393-1	ND	CCOCCOC(=O)C1=C(C)NC2=C(C1c3ccc(O)cc3)C(=O)CC(C2)c4ccc(Cl)cc4
SJ000550394-1	ND	COc1ccc(cc1)C2CC3=C(C(C(=C(C)N3)C(=O)OCCOc4ccccc4)c5cccc(OC)c5)C(=O)C2
SJ000550395-1	4.82347	COC(=O)C1=C(C)NC2=C(C1c3cccc(O)c3)C(=O)CC(C2)c4ccc(Cl)cc4
SJ000550396-1	ND	COc1ccc(cc1)C2CC3=C(C(C(=C(C)N3)C(=O)OCCOc4ccccc4)c5cccc(Br)c5)C(=O)C2
SJ000550397-1	ND	CC1=C(C(C2=C(CC(CC2=O)c3ccc(Cl)cc3)N1)c4ccc(C)cc4)C(=O)OCCOc5ccccc5
SJ000550398-1	ND	CC1=C(C(C2=C(CC(CC2=O)c3ccc(Cl)cc3)N1)c4ccc(O)cc4)C(=O)OCCOc5ccccc5
SJ000550399-1	4.82347	CC1=C(C(C2=C(CC(CC2=O)c3ccc(Cl)cc3)N1)c4cccc(O)c4)C(=O)OCCOc5ccccc5
SJ000550400-1	6.17121	COCCOC(=O)C1=C(C)NC2=C(C1c3ccc(Cl)cc3)C(=O)CC(C2)c4ccc(OC)cc4
SJ000550401-1	ND	COc1cccc(c1)C2C(=C(C)NC3=C2C(=O)CC(C3)c4ccc(Cl)cc4)C(=O)OCCOc5ccccc5
SJ000550402-1	ND	Cc1ccc2nc(cc(C(=O)NC3CCN(Cc4ccccc4)CC3)c2c1)c5ccncc5
SJ000550403-1	ND	Cc1ccc2nc(cc(C(=O)N3CCN(Cc4ccccc4)CC3)c2c1)c5ccncc5
SJ000550404-1	ND	Cc1c(Cl)ccc2c(cc(nc12)c3cccnc3)C(=O)N4CCC(Cc5ccccc5)CC4
SJ000550405-1	ND	Clc1ccc2nc(cc(C(=O)N3CCN(Cc4ccccc4)CC3)c2c1)c5ccncc5
SJ000550406-1	5.54487	Clc1ccc2nc(cc(C(=O)NC3CCN(Cc4ccccc4)CC3)c2c1)c5ccncc5
SJ000550408-1	ND	CCN1CCN(CC1)C(=O)c2cc(nc3ccc(Cl)cc23)c4ccncc4
SJ000550413-1	ND	Clc1ccc2nc(cc(C(=O)NCCN3CCOCC3)c2c1)c4cccnc4
SJ000550416-1	5.24648	Cc1cccc2c(cc(nc12)c3cccnc3)C(=O)N4CCN(Cc5ccccc5)CC4
SJ000550417-1	ND	Cc1cccc2c(cc(nc12)c3cccnc3)C(=O)NCCN4CCOCC4
SJ000550420-1	5.70878	Cc1ccc2nc(cc(C(=O)N3CCN(CC3)C(c4ccccc4)c5ccccc5)c2c1)c6cccnc6
SJ000550421-1	ND	Cc1ccc2nc(cc(C(=O)N3CCC(Cc4ccccc4)CC3)c2c1)c5cccnc5
SJ000550422-1	ND	Clc1ccc2nc(cc(C(=O)N3CCC(Cc4ccccc4)CC3)c2c1)c5cccnc5
SJ000550423-1	4.82347	COc1ccccc1c2cc(C(=O)N3CCC(Cc4ccccc4)CC3)c5ccccc5n2
SJ000550424-1	ND	CCN1CCN(CC1)C(=O)c2cc(nc3ccc(Br)cc23)c4cccnc4
SJ000550425-1	4.82347	COc1ccc(cc1)C2C(=C(C)NC3=C2C(=O)CC(C3)c4ccc(Cl)cc4)C(=O)OCCOc5ccccc5
SJ000550426-1	ND	CC1=C(C(C2=C(CC(CC2=O)c3ccc(Cl)cc3)N1)c4cccc(Cl)c4)C(=O)OCCOc5ccccc5
SJ000550427-1	ND	CCOc1cc(ccc1O)C2C(=C(C)NC3=C2C(=O)CC(C3)c4ccccc4)C(=O)OCc5ccccc5
SJ000550428-1	ND	CCOCCOC(=O)C1=C(C)NC2=C(C1c3ccc(OCC)cc3)C(=O)CC(C2)c4ccc(Cl)cc4
SJ000550429-1	ND	CCc1ccc(cc1)c2cc(C(=O)N3CCN(CC3)c4ccccc4)c5ccccc5n2
SJ000550430-1	ND	COc1cccc(c1)c2cc(C(=O)NCCCN3CCOCC3)c4ccccc4n2
SJ000550431-1	ND	Brc1ccc(cc1)c2cc(C(=O)N3CCC(Cc4ccccc4)CC3)c5ccccc5n2
SJ000550432-1	ND	CN1CCN(CC1)C(=O)c2cc(nc3ccccc23)c4ccccc4
SJ000550433-1	ND	O=C(Nc1ccc(cc1)N2CCOCC2)c3cc(nc4ccccc34)c5cccnc5
SJ000550434-1	ND	CN1CCN(CC1)C(=O)c2cc(nc3ccccc23)c4ccccn4
SJ000550435-1	4.82347	Cc1cccc2c(cc(nc12)c3cccnc3)C(=O)N4CCN(C\C=C\c5ccccc5)CC4
SJ000550436-1	ND	Clc1ccc2nc(cc(C(=O)N3CCC(Cc4ccccc4)CC3)c2c1)c5ccccc5
SJ000550437-1	ND	CCCCN1CCN(CC1)C(=O)c2cc(nc3ccc(C)cc23)c4cccnc4
SJ000550438-1	ND	CC(C)c1ccc(CN2CCN(CC2)C(=O)c3cc(nc4ccc(C)cc34)c5ccccn5)cc1
SJ000550439-1	ND	Cc1ccc(CN2CCN(CC2)C(=O)c3cc(nc4ccc(Br)cc34)c5ccccc5)cc1
SJ000550442-1	ND	CCOc1ccc(cc1)c2cc(C(=O)N3CCN(Cc4ccccc4)CC3)c5cc(C)ccc5n2
SJ000550444-1	ND	Cc1ccc2nc(cc(C(=O)NCCN3CCOCC3)c2c1)c4ccncc4
SJ000550445-1	4.82347	OC(COc1ccccc1)CN2C(=N)N(CCN3CCOCC3)c4ccccc24
SJ000550446-1	4.82347	CCCCN1C(=N)N(CC(=O)c2ccc(Cl)cc2)c3ccccc13
SJ000550447-1	ND	N=C1N(CCN2CCOCC2)c3ccccc3N1CC(=O)c4ccccc4
SJ000550448-1	4.82347	Cc1ccc(cc1)C(=O)CN2C(=N)N(CCN3CCCCC3)c4ccccc24
SJ000550449-1	ND	Cc1ccc(cc1)C(=O)CN2C(=N)N(CCN3CCOCC3)c4ccccc24
SJ000550450-1	ND	OCCN1C(=N)N(CCN2CCCCC2)c3ccccc13
SJ000550451-1	4.82347	CCCCN1C(=N)N(CC(=O)c2ccc(Br)cc2)c3ccccc13
SJ000550452-1	ND	COc1ccccc1N2CCN(CC2)C(=O)C3=CN(CCC(C)C)C=C(C(=O)NC(C)(C)C)C3=O
SJ000550454-1	ND	CCNC(=O)C1=CN(Cc2ccccc2)C=C(C(=O)NC3CCN(Cc4ccccc4)C3)C1=O
SJ000550455-1	ND	CC(C)CN1C=C(C(=O)NC2CCN(Cc3ccccc3)CC2)C(=O)C(=C1)C(=O)N4CCCCC4
SJ000550457-1	ND	CC(C)CCN1C=C(C(=O)NC(C)(C)C)C(=O)C(=C1)C(=O)N2CCN(Cc3ccncc3)CC2
SJ000550458-1	ND	O=C(NCC(N1CCCCC1)c2ccccc2)C3=CN(C=C(C(=O)NC4CCCCC4)C3=O)C5CC5
SJ000550459-1	4.82347	O=C(NCC1CCCCC1)C2=CN(C=C(C(=O)NC3CCN(Cc4ccccc4)CC3)C2=O)C5CC5
SJ000550460-1	ND	CC(C)(C)NC(=O)C1=CN(C=C(C(=O)N2CCN(CC2)c3ccccc3F)C1=O)C4CCCCC4
SJ000550461-1	6.38984	Cc1ccccc1CN2C(=N)N(CC(O)c3ccc(Cl)c(Cl)c3)c4ccccc24
SJ000550462-1	5.88275	OC(CN1C(=N)N(CCN2CCCC2)c3ccccc13)c4ccc(Cl)c(Cl)c4
SJ000550463-1	4.82347	COc1ccc(cc1)C(O)CN2C(=N)N(CCN3CCCCC3)c4ccccc24
SJ000550464-1	ND	CC(C)(C)C(O)CN1C(=N)N(CCN2CCCCC2)c3ccccc13
SJ000550465-1	4.82347	CCCCN1C(=N)N(CC(O)c2ccc(OC)cc2)c3ccccc13
SJ000550466-1	4.82347	CCOc1ccc(cc1)C(O)CN2C(=N)N(CCN3CCCCC3)c4ccccc24
SJ000550467-1	5.62317	OC(CN1C(=N)N(CC=C)c2ccccc12)c3ccc(Br)cc3
SJ000550468-1	5.49055	OC(CN1C(=N)N(CCN2CCCCC2)c3ccccc13)c4cccc5ccccc45
SJ000550469-1	4.82347	CCCCN1C(=N)N(CC(O)COc2ccc(Cl)cc2)c3ccccc13
SJ000550470-1	5.32874	OC(COc1ccc(Cl)cc1)CN2C(=N)N(CCN3CCCCC3)c4ccccc24
SJ000550471-1	ND	CCN(CC)CCN1C(=N)N(CC(O)COc2ccc(Cl)cc2)c3ccccc13
SJ000550472-1	4.82347	CCN(CC)CCN1C(=N)N(CC(O)COc2ccccc2)c3ccccc13
SJ000550473-1	4.82347	CCCN1C(=N)N(CC(O)COc2ccc(Cl)cc2)c3ccccc13
SJ000550474-1	4.82347	OC(COc1ccc(Cl)cc1)CN2C(=N)N(CCN3CCOCC3)c4ccccc24
SJ000550475-1	ND	OC(COc1ccccc1)CN2C(=N)N(CCN3CCCCC3)c4ccccc24
SJ000550476-1	ND	CC(C)(C)NC(=O)C1=CN(C=C(C(=O)N2CCN(Cc3cccc(F)c3)CC2)C1=O)C4CCCCC4
SJ000550477-1	ND	CNC(=O)C1=CN(C=C(C(=O)NCC(N2CCCCC2)c3ccccc3)C1=O)C4CCCCC4
SJ000550478-1	ND	CN(CC(O)c1ccccc1)C(=O)C2=CN(C=C(C(=O)NC(C)(C)C)C2=O)C3CCCCC3
SJ000550479-1	ND	CC(C)CCN1C=C(C(=O)NC2CCCC2)C(=O)C(=C1)C(=O)N3CCN(CC3)C(C)C
SJ000550480-1	6.95441	COc1ccc(CCNC(=O)C2=CN(C=C(C(=O)NC(C)(C)C)C2=O)C3CCCCC3)cc1
SJ000550481-1	4.82347	CCCCNC(=O)C1=CN(C=C(C(=O)NC2CCN(Cc3ccccc3)CC2)C1=O)C4CCCCC4
SJ000550482-1	ND	CC(C)(C)NC(=O)C1=CN(C=C(C(=O)N2CCN(Cc3ccncc3)CC2)C1=O)C4CCCCC4
SJ000550483-1	ND	CC(C)(C)NC(=O)C1=CN(C=C(C(=O)N2CCN(Cc3cccs3)CC2)C1=O)C4CCCCC4
SJ000550485-1	ND	CN(C)CC(C)(C)CNC(=O)C1=CN(C=C(C(=O)NC2CCCCC2)C1=O)C3CC3
SJ000550488-1	4.82347	CCOC(=O)C1=C(C)NC2=C(C1c3ccc(OC)c(OC)c3)C(=O)CC(C2)c4occc4
SJ000550489-1	4.82347	CCOC(=O)C1=C(C)NC2=C(C1c3cc(OC)c(OC)c(OC)c3)C(=O)CC(C2)c4ccc(Cl)cc4
SJ000550490-1	4.82347	CCOC(=O)C1=C(C)NC2=C(C1c3ccc(OCC)cc3)C(=O)CC(C2)c4ccc(Cl)cc4
SJ000550491-1	ND	CCN(CC)C(=O)C1=CN(C=C(C(=O)NC2CCN(Cc3ccccc3)C2)C1=O)C4CCCC4
SJ000550492-1	4.82347	CC(C)(C)NC(=O)C1=CN(C=C(C(=O)N2CCC(CC2)c3ccccc3)C1=O)C4CCCCC4
SJ000550494-1	ND	CC(C)CCN1C=C(C(=O)NC(C)(C)C)C(=O)C(=C1)C(=O)N2CCC(CC2)C(C)N3CCOCC3
SJ000550495-1	ND	CCNC(=O)C1=CN(CC2CCCCC2)C=C(C(=O)NCC(C)(C)N3CCOCC3)C1=O
SJ000550496-1	ND	COc1ccccc1CN2CCN(CC2)C(=O)C3=CN(CCC(C)C)C=C(C(=O)NC(C)(C)C)C3=O
SJ000550497-1	4.82347	O=C(NCC1CCCCC1)C2=CN(C=C(C(=O)NC3CCN(Cc4ccccc4)C3)C2=O)C5CC5
SJ000550498-1	ND	CC(C)NC(=O)C1=CN(CC2CCCCC2)C=C(C(=O)NC3CCN(Cc4ccccc4)CC3)C1=O
SJ000550499-1	4.82347	COC(=O)[C@@H](NC(=O)C1=CN(C=C(C(=O)NC(C)(C)C)C1=O)C2CCCCC2)c3ccccc3
SJ000550500-1	4.82347	CC(C)(C)NC(=O)C1=CN(C=C(C(=O)NC2CCN(Cc3ccccc3)CC2)C1=O)C4CCCCC4
SJ000550501-1	ND	CCN(CC)C1CCN(C1)C(=O)C2=CN(C=C(C(=O)NC(C)(C)C)C2=O)C3CCCCC3
SJ000550502-1	ND	CCN(CC)C(=O)C1=CN(C=C(C(=O)NC2CCN(Cc3ccccc3)CC2)C1=O)C4CCCC4
SJ000550503-1	ND	COc1cccc(CN2CCN(CC2)C(=O)C3=CN(CCC(C)C)C=C(C(=O)NC(C)(C)C)C3=O)c1
SJ000550504-1	ND	OC(CNC1CCCCC1)COc2ccccc2
SJ000550505-1	ND	CC(C)N1C=C(C(=O)NC2CCN(Cc3ccccc3)C2)C(=O)C(=C1)C(=O)NC(C)(C)C
SJ000550506-1	ND	CCCCNC(=O)C1=CN(C=C(C(=O)N2CCN(CC2)C(C)C)C1=O)C3CCCCC3
SJ000550507-1	4.82347	O=C(NC1CCCCC1)C2=CN(C=C(C(=O)NC3CCN(Cc4ccccc4)CC3)C2=O)C5CC5
SJ000550508-1	5.02665	CN(CCOc1ccc(C)cc1)C(=O)C2=CN(C=C(C(=O)NC(C)(C)C)C2=O)C3CCCCC3
SJ000550509-1	4.82347	CCCCNC(=O)C1=CN(C=C(C(=O)NC2CCN(Cc3ccccc3)C2)C1=O)C4CCCCC4
SJ000550510-1	ND	COc1ccc(cc1OC)C2NCCc3cc(OC)c(OC)cc23
SJ000550511-1	ND	COc1cc(Nc2ccnc3cc(Cl)ccc23)c(cc1OC)C(=O)O
SJ000550514-1	ND	CCOC(=O)c1cnc2ccc(cc2c1Nc3ccc(cc3)N(C)C)C(=O)OC
SJ000550515-1	ND	CCOC(=O)c1ccc2ncc(C(=O)OCC)c(Nc3ccccc3OC)c2c1
SJ000550516-1	ND	CCOC(=O)c1cnc2c(C)cc(C)cc2c1Nc3ccc(CC)cc3
SJ000550517-1	ND	CCOC(=O)c1cnc2c(C)cc(C)cc2c1Nc3cccc(Cl)c3C
SJ000550518-1	ND	CN(C)c1nc(C)nc(N)n1
SJ000550519-1	ND	CCOC(=O)c1cnc2ccc(OC)cc2c1Nc3ccc(OCc4ccccc4Cl)cc3
SJ000550520-1	ND	CCOC(=O)c1cnc2ccc(OC)cc2c1Nc3ccc(cc3)N(C)C
SJ000550522-1	ND	CCOC(=O)c1cnc2ccc(OCC)cc2c1Nc3cccc(O)c3
SJ000550524-1	ND	CCOc1ccc(cc1OC)C2NCCc3cc(OC)c(OC)cc23
SJ000550525-1	4.82347	CCOc1cc2CCNC(c3ccc(O)cc3)c2cc1OCC
SJ000550526-1	ND	CCOc1cc2CCNC(c3cc(OC)c(OC)cc3Br)c2cc1OCC
SJ000550527-1	ND	COc1cc(OC)cc(c1)C2NCCc3cc(OC)c(OC)cc23
SJ000550529-1	ND	COc1ccc(O)c(c1)C2NCCc3cc(OC)c(OC)cc23
SJ000550530-1	ND	COc1cccc(C2NCCc3cc(OC)c(OC)cc23)c1O
SJ000550532-1	ND	COc1cc2CCNC(c2cc1OC)c3cc(OC)c(OC)cc3OC
SJ000550533-1	ND	COc1cc(cc(OC)c1O)C2NCCc3cc(OC)c(OC)cc23
SJ000550534-1	ND	COc1ccc(cc1O)C2NCCc3cc(OC)c(OC)cc23
SJ000550535-1	ND	COc1cc2CCNC(c3cccc(O)c3)c2cc1OC
SJ000550536-1	ND	COc1ccc(OC)c(c1)C2NCCc3cc(OC)c(OC)cc23
SJ000550537-1	ND	COc1cc2CCNC(c3ccc(Cl)c(Cl)c3)c2cc1OC
SJ000550538-1	ND	COc1cc2CCNC(c3ccc(Cl)cc3Cl)c2cc1OC
SJ000550539-1	ND	COc1cc2CCNC(c3cc(OC)c(OC)c(OC)c3)c2cc1OC
SJ000550540-1	ND	CCOC(=O)c1cnc2ccccc2c1Nc3cccc(O)c3
SJ000550541-1	ND	CCOC(=O)c1cnc2c(OC)cccc2c1Nc3ccc(cc3)C(=O)O
SJ000550542-1	ND	CCOC(=O)c1cnc2ccc(OC)cc2c1Nc3ccc(cc3)C(=O)C
SJ000550543-1	5.55159	CCOC(=O)c1cnc2c(OC)cccc2c1Nc3cccc(c3)C(=O)C
SJ000550544-1	ND	CCOC(=O)c1cnc2c(OC)cccc2c1NC(C)c3ccccc3
SJ000550545-1	ND	CCOC(=O)c1cnc2ccc(Cl)cc2c1Nc3ccc(OC)cc3
SJ000550546-1	ND	COc1cc(COc2ccc(CN([C@H]3CCCCNC3=O)C(=O)C4=CN=C5C=CC=CN5C4=O)cc2)cc(OC)c1
SJ000550547-1	ND	CCC(NC(=O)c1ccc2C(=O)N3CCCCCC3=Nc2c1)c4ccc(C)cc4
SJ000550548-1	4.82347	O=C(NC1C2CC3CC(CC1C3)C2)c4ccc5C(=O)N6CCCCCC6=Nc5c4
SJ000550549-1	ND	FC(F)(F)c1ccc(NC(=O)c2ccc3C(=O)N4CCCCCC4=Nc3c2)cc1
SJ000550550-1	ND	Cn1ccnc1SCC(=O)Nc2ccc(F)c(F)c2F
SJ000550551-1	ND	O=C(Nc1ccc2OCCOc2c1)c3ccc4C(=O)N5CCCCCC5=Nc4c3
SJ000550552-1	ND	O=C(Nc1ccc2CCCc2c1)c3ccc4C(=O)N5CCCCCC5=Nc4c3
SJ000550553-1	ND	Fc1ccc(NC(=O)c2ccc3C(=O)N4CCCCCC4=Nc3c2)cc1F
SJ000550554-1	ND	Fc1ccc(F)c(NC(=O)c2ccc3C(=O)N4CCCCCC4=Nc3c2)c1
SJ000550555-1	ND	O=C(NCCCN1CCOCC1)c2ccc3C(=O)N4CCCCCC4=Nc3c2
SJ000550556-1	ND	O=C1N2C(=Nc3ccccc13)CCCc4ccccc24
SJ000550557-1	ND	CCOC(=O)c1cnc2ccc(C)cc2c1Nc3ccc4OCCOc4c3
SJ000550558-1	ND	CCOC(=O)c1cnc2ccc(C)cc2c1Nc3ccc(OC)cc3
SJ000550561-1	5.35449	CCOC(=O)c1cnc2c(Cl)cccc2c1Nc3cccc(c3)C(=O)C
SJ000550562-1	ND	CCOC(=O)c1cnc2c(Cl)cccc2c1Nc3cccc(c3)C(=O)OC
SJ000550563-1	4.82347	CCOC(=O)c1cnc2ccccc2c1Nc3ccc4OCCOc4c3
SJ000550565-1	ND	CCOC(=O)c1cnc2c(Cl)cccc2c1Nc3cccc(OC)c3
SJ000550566-1	ND	COc1ccc2ncc(C(=O)O)c(Nc3ccccc3C)c2c1
SJ000550567-1	ND	CCOC(=O)c1cnc2c(OC)cccc2c1Nc3ccccc3C(=O)O
SJ000550568-1	ND	Cc1c(Cl)ccc2c(Nc3cccc(O)c3)c(cnc12)C(=O)O
SJ000550569-1	ND	COc1ccc(Nc2c(cnc3c(C)c(Cl)ccc23)C(=O)O)c(OC)c1
SJ000550570-1	ND	CCOC(=O)c1cnc2c(C)c(C)ccc2c1Nc3ccc(O)cc3
SJ000550571-1	5.34898	CCOC(=O)c1cnc2c(C)cccc2c1Nc3cccc(c3)C(=O)C
SJ000550573-1	ND	Cc1ccc(cc1)c2nc3ccccc3c(C(=O)NCCN4CCOCC4)c2C
SJ000550575-1	ND	CCOc1cccc(c1)c2cc(C(=O)NCCN3CCOCC3)c4ccccc4n2
SJ000550576-1	ND	O=C(NCCN1CCOCC1)c2cc(nc3ccccc23)c4ccccc4
SJ000550577-1	ND	O=C(N1CCN(Cc2ccccc2)CC1)c3cc(nc4ccccc34)c5ccccc5
SJ000550578-1	ND	COc1ccc(c(OC)c1)c2cc(C(=O)NCCN3CCOCC3)c4ccccc4n2
SJ000550579-1	ND	Cc1cccc(c1)c2cc(C(=O)N3CCN(Cc4ccccc4)CC3)c5ccccc5n2
SJ000550580-1	ND	Cc1cccc(c1)c2cc(C(=O)N3CCC(Cc4ccccc4)CC3)c5ccccc5n2
SJ000550581-1	ND	Cc1c(nc2ccccc2c1C(=O)N3CCN(Cc4ccccc4)CC3)c5ccccc5
SJ000550582-1	ND	O=C(N1CCN(C\C=C\c2ccccc2)CC1)c3cc(nc4ccccc34)c5ccccc5
SJ000550583-1	ND	CN1CCN(CC1)C(=O)c2cc(nc3ccccc23)c4cccc(C)c4
SJ000550584-1	ND	COc1ccc(cc1)c2nc3ccccc3c(C(=O)NCCN4CCOCC4)c2C
SJ000550585-1	4.82347	Cc1cccc(NC(=O)\C=C\c2ccccc2Cl)c1
SJ000550586-1	ND	CC(=O)c1cccc(NC(=O)\C=C\c2ccccc2Cl)c1
SJ000550587-1	5.25967	COC(=O)c1ccc(NC(=O)\C=C\c2ccccc2Cl)cc1
SJ000550588-1	6.3415	CCOc1ccc(NC(=O)\C=C\c2ccccc2Cl)cc1
SJ000550589-1	6.68911	CCc1ccc(NC(=O)\C=C\c2ccccc2Cl)cc1
SJ000550591-1	4.82347	Cc1c(Cl)ccc2c(cc(nc12)c3ccncc3)C(=O)NCCN4CCOCC4
SJ000550592-1	ND	COc1cccc(CN2CCN(CC2)C(=O)c3cc(nc4ccc(C)cc34)c5ccncc5)c1
SJ000550593-1	ND	Clc1ccc2nc(cc(C(=O)N3CCN(CCc4ccccc4)CC3)c2c1)c5ccccn5
SJ000550594-1	ND	COc1cccc(CN2CCN(CC2)C(=O)c3cc(nc4ccc(C)cc34)c5cccnc5)c1
SJ000550596-1	ND	CN1CCC(CC1)NC(=O)c2cc(nc3ccc(C)cc23)c4ccccn4
SJ000550597-1	ND	Cc1ccc2nc(cc(C(=O)N3CCC(Cc4ccccc4)CC3)c2c1)c5ccccn5
SJ000550598-1	ND	O=C(N1CCN(CC1)C(c2ccccc2)c3ccccc3)c4cc(nc5ccccc45)c6ccccn6
SJ000550599-1	5.69923	CC(CN1CCCCC1)NC(=O)c2cc(nc3ccc(Cl)cc23)c4cccnc4
SJ000550601-1	ND	Fc1ccc(CN2CCN(CC2)C(=O)c3cc(nc4ccc(Cl)cc34)c5cccnc5)c(Cl)c1
SJ000550602-1	ND	Clc1ccc2nc(cc(C(=O)N3CCC(Cc4ccccc4)CC3)c2c1)c5ccncc5
SJ000550603-1	ND	Clc1ccc2nc(cc(C(=O)NCCN3CCOCC3)c2c1)c4cccc(Br)c4
SJ000550605-1	ND	Cc1cccc(c1)c2cc(C(=O)NCCCN3CCOCC3)c4ccccc4n2
SJ000550606-1	ND	Clc1ccccc1c2cc(C(=O)NCCN3CCOCC3)c4ccccc4n2
SJ000550607-1	ND	COc1ccccc1c2cc(C(=O)NCCN3CCOCC3)c4ccccc4n2
SJ000550608-1	ND	CCCN1C(Nc2ccccc2C1=O)c3ccc(Cl)cc3
SJ000550609-1	ND	CN(C)c1ccc(NC(=O)CCc2ccccc2)cc1
SJ000550610-1	5.20619	CC(C)c1ccc(\C=C\C(=O)Nc2ccc(F)cc2)cc1
SJ000550611-1	5.36432	CCc1cccc(NC(=O)\C=C\c2ccccc2Cl)c1
SJ000550612-1	6.38686	CN(C)c1ccc(NC(=O)\C=C\c2cccc(Cl)c2)cc1
SJ000550613-1	4.82347	CCC(C)c1ccc(NC(=O)\C=C\c2cccc(Cl)c2)cc1
SJ000550615-1	ND	COc1ccc(\C=C\C(=O)Nc2ccc(cc2)C(C)C)cc1
SJ000550616-1	ND	CCOc1cc2CCNC(c2cc1OCC)c3c(OC)ccc4ccccc34
SJ000550617-1	ND	CCOc1cc2CCNC(c3ccc(F)cc3)c2cc1OCC
SJ000550618-1	ND	CCOc1cc2CCNC(c3ccc(Cl)cc3)c2cc1OCC
SJ000550619-1	ND	CCOc1ccc(cc1OC)C2NCCc3cc(OCC)c(OC)cc23
SJ000550620-1	5.45989	Cc1ccc(NC(=O)\C=C\c2ccccc2Cl)cc1
SJ000550621-1	4.82347	CCOC(=O)c1ccc(NC(=O)\C=C\c2ccccc2Cl)cc1
SJ000550622-1	ND	CN(C)c1nc(nc(n1)N2CCOCC2)N(CCOc3ccc(C)cc3)C#N
SJ000550623-1	ND	COc1ccc(NC(=O)\C=C\c2ccc(cc2)C(C)C)cc1
SJ000550624-1	4.82347	CC(C)c1ccc(NC(=O)\C=C\c2ccc(cc2)C(C)C)cc1
SJ000550625-1	4.82347	CC(C)c1ccc(\C=C\C(=O)Nc2cccc(F)c2)cc1
SJ000550626-1	ND	CC(C)c1ccc(\C=C\C(=O)Nc2ccc(Cl)cc2)cc1
SJ000550627-1	ND	CCc1ccccc1NC(=O)\C=C\c2ccc(cc2)C(C)C
SJ000550628-1	ND	CC(C)c1ccc(\C=C\C(=O)Nc2ccccc2Cl)cc1
SJ000550629-1	4.82347	CC(C)c1ccc(\C=C\C(=O)Nc2cccc(Cl)c2)cc1
SJ000550630-1	ND	CCOC(=O)c1ccc(NC(=O)CC2N(CC=C)C(=O)N(C2=O)c3ccc(Cl)cc3)cc1
SJ000550631-1	ND	CCOC(=O)c1ccc(NC(=O)CC2N(Cc3ccc(OC)cc3)C(=O)N(C2=O)c4ccc(OC)cc4)cc1
SJ000550632-1	ND	COc1ccc(NC(=O)CC2N(CCN3CCN(C)CC3)C(=O)N(C2=O)c4ccc(OC)cc4)cc1
SJ000550633-1	ND	COc1ccc(CN2C(CC(=O)Nc3ccc(F)cc3)C(=O)N(C2=O)c4ccc(Cl)cc4)cc1
SJ000550634-1	ND	Clc1ccc(NC(=O)CC2N(CC=C)C(=O)N(C2=O)c3ccc(Cl)cc3)cc1
SJ000550635-1	ND	CCOC(=O)c1ccc(NC(=O)CC2N(Cc3ccc(F)cc3)C(=O)N(C2=O)c4ccc(F)cc4)cc1
SJ000550639-1	ND	COCCN1C(CC(=O)Nc2ccc(F)cc2)C(=O)N(C1=O)c3cccc(C)c3
SJ000550640-1	ND	CCOC(=O)c1cccc(NC(=O)CC2N(Cc3ccc(F)cc3)C(=O)N(C2=O)c4ccccc4)c1
SJ000550641-1	ND	COC(=O)c1ccc(NC(=O)CC2N(CC(C)C)C(=O)N(C2=O)c3ccc(C)cc3)cc1
SJ000550642-1	4.82347	Fc1cccc(NC(=O)CC2N(CCc3ccccc3F)C(=O)N(C2=O)c4cccc(F)c4)c1
SJ000550643-1	ND	CCCOc1ccc(NC(=O)CC2N(CC=C)C(=O)N(C2=O)c3ccc(F)cc3)cc1
SJ000550646-1	ND	CCCOc1ccc(NC(=O)CC2N(CC(C)C)C(=O)N(C2=O)c3cccc(C)c3)cc1
SJ000550647-1	ND	CCOC(=O)c1ccc(NC(=O)CC2N(CCOC)C(=O)N(C2=O)c3cccc(OC)c3)cc1
SJ000550648-1	ND	CCOC(=O)c1ccc(NC(=O)CC2N(Cc3ccc(OC)c(OC)c3)C(=O)N(C2=O)c4cccc(OC)c4)cc1
SJ000550649-1	ND	COc1ccc(cc1)N2C(=O)C(CC(=O)Nc3ccc(F)cc3)N(CCC(C)C)C2=O
SJ000550651-1	ND	CC[n+]1c(\C=C\N(C)c2ccccc2)sc3ccc(Cl)cc13
SJ000550652-1	ND	CCNC(=O)CC1N(CCOC)C(=O)N(C1=O)c2cccc(C)c2
SJ000550653-1	ND	CCCOc1ccc(NC(=O)CC2N(CC=C)C(=O)N(C2=O)c3ccc(Cl)cc3)cc1
SJ000550654-1	ND	CCOC(=O)c1ccc(NC(=O)CC2N(CCOC)C(=O)N(C2=O)c3ccc(F)cc3)cc1
SJ000550655-1	4.82347	CCOC(=O)c1ccc(NC(=O)CC2N(CCC(C)C)C(=O)N(C2=O)c3ccc(OC)cc3)cc1
SJ000550656-1	ND	Cc1cccc(c1)N2C(=O)C(CC(=O)Nc3cccc(F)c3)N(CC=C)C2=O
SJ000550657-1	ND	CC(C)N1C(CC(=O)Nc2ccccc2)C(=O)N(C1=O)c3cccc(C)c3
SJ000550658-1	ND	CCOC(=O)c1ccc(NC(=O)CC2N(CCCOC)C(=O)N(C2=O)c3ccccc3)cc1
SJ000550659-1	ND	COCCN1C(CC(=O)Nc2ccc(OC)cc2)C(=O)N(C1=O)c3ccc(F)cc3
SJ000550660-1	ND	CCOC(=O)c1ccc(NC(=O)CC2N(CC=C)C(=O)N(C2=O)c3ccccc3)cc1
SJ000550661-1	ND	CCOC(=O)c1ccc(NC(=O)CC2N(Cc3ccc(OC)cc3)C(=O)N(C2=O)c4ccc(F)cc4)cc1
SJ000550662-1	ND	CCOc1ccc(NC(=O)CC2N(CC=C)C(=O)N(C2=O)c3cccc(Cl)c3)cc1
SJ000550663-1	4.82347	CCOC(=O)c1cccc(NC(=O)CC2N(Cc3ccccn3)C(=O)N(C2=O)c4ccc(F)cc4)c1
SJ000550664-1	ND	CCOC(=O)c1ccc(NC(=O)CC2N(Cc3ccccn3)C(=O)N(C2=O)c4ccccc4)cc1
SJ000550665-1	4.82347	Fc1ccc(NC(=O)CC2N(CC=C)C(=O)N(C2=O)c3ccc(Cl)cc3)cc1
SJ000550666-1	4.82347	COc1ccc(CCN2C(CC(=O)Nc3ccc(F)cc3)C(=O)N(C2=O)c4cccc(Cl)c4)cc1
SJ000550667-1	5.29318	CC(C)(CO)NCC(O)Cn1c2ccc(Cl)cc2c3cc(Cl)ccc13
SJ000550668-1	5.63062	COCCNCC(O)Cn1c2ccc(Cl)cc2c3cc(Cl)ccc13
SJ000550669-1	5.25916	COc1ccc(CCNCC(O)Cn2c3ccccc3c4ccccc24)cc1OC
SJ000550670-1	ND	OC(CN1CCN(CC1)c2ccccc2)Cn3c4ccccc4c5ccccc35
SJ000550671-1	ND	CCCCOCC(O)Cn1c2ccccc2c3ccccc13
SJ000550672-1	4.82347	COc1ccc(Cl)cc1NCC(O)Cn2c3ccccc3c4ccccc24
SJ000550673-1	5.76144	OC(CNCC1CCCO1)Cn2c3ccc(Br)cc3c4cc(Br)ccc24
SJ000550675-1	5.21213	Cc1cccc(NCC(O)Cn2c3ccc(Br)cc3c4cc(Br)ccc24)c1C
SJ000550676-1	4.82347	Cc1cccc(NCC(O)Cn2c3ccccc3c4ccccc24)c1C
SJ000550677-1	ND	CC(=O)c1cccc(NC(=O)c2c(I)cnn2C)c1
SJ000550679-1	4.82347	OCCCNCC(O)Cn1c2ccccc2c3ccccc13
SJ000550682-1	4.82347	CC1CCN(CC(O)Cn2c3ccc(Cl)cc3c4cc(Cl)ccc24)CC1
SJ000550683-1	ND	OCCNCC(O)Cn1c2ccc(I)cc2c3cc(I)ccc13
SJ000550684-1	4.82347	COc1ccc(OC)c(NCC(O)Cn2c3ccc(Cl)cc3c4cc(Cl)ccc24)c1
SJ000550685-1	4.82347	COc1ccc(NCC(O)Cn2c3ccc(Cl)cc3c4cc(Cl)ccc24)c(OC)c1
SJ000550686-1	4.82347	Cc1ccc(C)c(NCC(O)Cn2c3ccccc3c4ccccc24)c1
SJ000550687-1	ND	COC(=O)c1ccc(NC(=O)CC2N(CC=C)C(=O)N(C2=O)c3cccc(C)c3)cc1
SJ000550688-1	ND	CCOC(=O)c1ccc(NC(=O)CC2N(CCC(C)C)C(=O)N(C2=O)c3ccc(F)cc3)cc1
SJ000550689-1	ND	CC(C)N1C(CC(=O)Nc2ccc(F)cc2)C(=O)N(C1=O)c3ccc(F)cc3
SJ000550690-1	ND	COc1ccc(NC(=O)CC2N(CCC(C)C)C(=O)N(C2=O)c3cccc(OC)c3)cc1
SJ000550691-1	ND	O=C(Nc1ccc2OCC(=O)Nc2c1)c3cc4ccccc4s3
SJ000550692-1	ND	O=C(Nc1ccc2CCC(=O)Nc2c1)c3cccs3
SJ000550693-1	ND	O=C(Nc1ccc2SCC(=O)Nc2c1)C3CCCC3
SJ000550694-1	ND	O=C(Nc1ccc2SCC(=O)Nc2c1)C3CCCCC3
SJ000550695-1	ND	Cc1ccc(CNC(=O)CC2Sc3ccccc3NC2=O)cc1
SJ000550696-1	ND	CCc1cccc(NC(=O)C(C)C2Sc3ccccc3NC2=O)c1
SJ000550698-1	ND	CC(NC(=O)CC1Sc2ccccc2NC1=O)c3ccccc3
SJ000550699-1	ND	Oc1nc2ccc(Cl)cc2c(c1SCC(=O)N3CCN(CC3)C(=O)c4occc4)c5ccccc5
SJ000550700-1	ND	O=C(CC1Sc2ccccc2NC1=O)NC3CCCCC3
SJ000550701-1	ND	O=C(CC1Sc2ccccc2NC1=O)NC3CCCC3
SJ000550702-1	ND	O=C(CC1Sc2ccccc2NC1=O)Nc3ccccc3NC(=O)CC4Sc5ccccc5NC4=O
SJ000550703-1	ND	O=C(CC1Sc2ccccc2NC1=O)Nc3ccc(cc3)N4CCCCC4
SJ000550704-1	4.82347	OC(CNC1CC1)Cn2c3ccccc3c4ccccc24
SJ000550705-1	ND	COc1ccc(Br)cc1CN2CCN(CC2)C3CCCCC3
SJ000550706-1	ND	COc1ccc(Br)cc1CN2CCN(CC3CC4CC3C=C4)CC2
SJ000550707-1	ND	Brc1ccc(CN2CCN(CC3CC4CC3C=C4)CC2)cc1
SJ000550708-1	4.82347	Clc1ccc(CN2CCN(CC2)C3CC4CCC3C4)cc1
SJ000550709-1	ND	COc1ccc(Br)cc1CN2CCN(CC2)C3CC4CCC3C4
SJ000550710-1	ND	Clc1cccc(c1)N2CCN(CC2)C3CC4CCC3C4
SJ000550712-1	ND	OCCOCCN1CCN(CC1)C2CC3CCC2C3
SJ000550713-1	ND	Fc1ccc(cc1)N2CCN(CC2)C3CC4CCC3C4
SJ000550714-1	ND	Clc1ccccc1N2CCN(CC3CC4CC3C=C4)CC2
SJ000550715-1	ND	Oc1ccc(Br)cc1CN2CCN(CC2)c3ccc(Cl)cc3
SJ000550716-1	ND	Clc1cccc(c1)N2CCN(CC3CC4CC3C=C4)CC2
SJ000550717-1	ND	Cc1cccc(N2CCN(CC3CC4CC3C=C4)CC2)c1C
SJ000550718-1	6.05951	Oc1ccc(Br)cc1CN2CCN(CC2)c3cccc(Cl)c3
SJ000550719-1	4.82347	Fc1ccccc1N2CCN(CC3CC4CC3C=C4)CC2
SJ000550720-1	ND	COc1ccccc1N2CCN(CC3CC4CC3C=C4)CC2
SJ000550721-1	ND	Fc1ccc(cc1)N2CCN(CC3CC4CC3C=C4)CC2
SJ000550722-1	4.82347	Oc1ccc(Cl)cc1CN2CCCC(C2)N3CCCC3
SJ000550723-1	ND	COc1ccc(CN2CCN(C(CCO)C2)C3CCCC3)c(O)c1
SJ000550724-1	4.82347	OCCC1CN(Cc2cc(Cl)ccc2O)CCN1CCc3ccccc3
SJ000550725-1	ND	Oc1ccc(Br)cc1CN2CCC(CC2)N3CCOCC3
SJ000550726-1	ND	C(N1CCN(CC1)C2CC3CCC2C3)c4cccc5ccccc45
SJ000550729-1	ND	[O-][N+](=O)c1cccc(CN2CCN(CC2)C3CC4CCC3C4)c1
SJ000550730-1	ND	Fc1ccccc1CN2CCN(CC3CC4CC3C=C4)CC2
SJ000550731-1	5.38555	Oc1ccc(Br)cc1CN2CCN(CC3CC4CC3C=C4)CC2
SJ000550732-1	6.29545	Oc1ccc(Br)cc1CN2CCN(Cc3cccc4ccccc34)CC2
SJ000550733-1	6.34462	Oc1ccc(Br)cc1CN2CCN(CC2)C3CCCCCC3
SJ000550734-1	4.82347	CC(C)N1CCN(Cc2cc(Br)ccc2O)CC1
SJ000550735-1	ND	C(N1CCN(CC1)C2CC3CCC2C3)c4ccncc4
SJ000550737-1	ND	Brc1ccccc1CN2CCN(CC2)C3CC4CCC3C4
SJ000550739-1	ND	COc1ccc(CN2CCN(CC3CC4CC3C=C4)CC2)c(OC)c1OC
SJ000550740-1	ND	COc1ccc(Br)cc1CN2CCN(CC2)C3CCCC3
SJ000550741-1	ND	Clc1cccc(CN2CCN(CC3CC4CC3C=C4)CC2)c1
SJ000550742-1	ND	COc1ccc(Br)cc1CN2CCN(CC2)C3CCCC(C)C3
SJ000550743-1	ND	CCN1\C(=C/2\S\C(=C\3/C(=NNC3=O)C)\N(CC=C)C2=O)\Sc4ccc(OC)cc14
SJ000550744-1	ND	CN1\C(=C/2\S\C(=N/c3ccc4sc(C)nc4c3)\N(Cc5ccccc5)C2=O)\Sc6ccccc16
SJ000550745-1	ND	COc1ccc2S\C(=C\3/S\C(=N/c4ccc(O)cc4)\N(C3=O)c5ccccc5)\N(C)c2c1
SJ000550748-1	ND	CCCCN1\C(=N\c2ccc(O)cc2)\S\C(=C\3/Sc4ccccc4N3C)\C1=O
SJ000550751-1	5.30973	CC[n+]1c(\C=C\2/SCC(=O)N2CC=C)sc3ccccc13
SJ000550752-1	ND	CC\C(=C/c1sc2ccc(OC)cc2[n+]1CCO)\C=C\3/Sc4ccc(OC)cc4N3CCO
SJ000550753-1	5.33752	CCN1\C(=C/C=C(\C)/C=C/c2sc3ccccc3[n+]2CC)\Sc4ccccc14
SJ000550756-1	ND	CCN1\C(=C\C(=C\c2sc3ccccc3[n+]2CCCS(=O)(=O)O)\OC)\Sc4ccccc14
SJ000550757-1	ND	CCN1\C(=C\C(=C\c2sc3ccc4ccccc4c3[n+]2CCCS(=O)(=O)O)\CC)\Sc5ccc(OC)cc15
SJ000550759-1	ND	CC\C(=C/c1oc2ccc(OC)cc2[n+]1C)\C=C\3/Sc4ccccc4N3CCCS(=O)(=O)O
SJ000550761-1	ND	CCN1\C(=C/2\C(=NN(C2=O)c3ccccc3)C)\S\C(=C/C=C\4/Sc5ccc(OC)cc5N4CC)\C1=O
SJ000550762-1	ND	CCN1\C(=C\c2sc3ccccc3[n+]2CC)\Sc4ccccc14
SJ000550764-1	ND	C\C(=C/c1sc2ccccc2[n+]1CCO)\C=C\3/Sc4ccccc4N3CCO
SJ000550765-1	4.82347	CCN1\C(=C\C=C\C=C\c2sc3ccccc3[n+]2CC(=O)O)\Sc4ccccc14
SJ000550767-1	4.82347	CN1CCN(CC1)[C@@H]2CCN(Cc3cc(Cl)ccc3O)C[C@H]2O
SJ000550768-1	ND	Oc1ccc(Cl)cc1CN2CCCC(C2)N3CCOCC3
SJ000550769-1	ND	OCCC1CN(Cc2c(O)ccc3ccccc23)CCN1C4CCCC4
SJ000550770-1	4.82347	OCCC1CN(Cc2cc(Cl)ccc2O)CCN1CCCc3ccccc3
SJ000550771-1	ND	OCCC1CN(CCN1Cc2ccc(F)c(F)c2)C3Cc4ccccc4C3
SJ000550774-1	4.82347	OCCC1CN(Cc2cc(Cl)ccc2O)CCN1C3CCCCC3
SJ000550775-1	ND	Cc1ccc(cc1)n2nnc(c2N)c3nc4ccccc4s3
SJ000550777-1	4.82347	CC[n+]1c(\C=C\c2cc(C)n(c2C)c3ccccc3)sc4ccccc14
SJ000550778-1	ND	CC[n+]1c(\C=C\N2CCCc3ccccc23)sc4cc(C)c(C)cc14
SJ000550779-1	ND	CC[n+]1c(\C=C(/C)\Nc2ccccc2)sc3ccccc13
SJ000550781-1	5.36701	CCN1C=C\C(=C/C=C/2\S\C(=C/c3sc(c4ccccc4)c(c5ccccc5)[n+]3CC)\N(CC=C)C2=O)\c6ccccc16
SJ000550782-1	6.30445	CCN1\C(=C\c2sc3ccc(O)cc3[n+]2CC)\C=Cc4cc(C)ccc14
SJ000550788-1	ND	CCN1C(=Nc2ccccc2C1=O)\C=C\c3ccc(OC)c(OC)c3
SJ000550789-1	ND	Oc1ccc(Br)cc1\C=C\c2nc(O)c3ccccc3n2
SJ000550791-1	ND	COc1cccc(\C=C\c2nc(O)c3ccccc3n2)c1O
SJ000550796-1	4.82347	Nc1ccc(cc1)C(=O)Nc2ccc(cc2)c3nc4cc(NC(=O)c5ccc(N)cc5)ccc4[nH]3
SJ000550797-1	5.2957	OC(CNCCc1ccccc1)COc2ccccc2Cl
SJ000550805-1	ND	COc1cc2N=C(OC(=O)c2cc1OC)\C=C\c3occc3
SJ000550810-1	ND	Oc1ccc2ccccc2c1\C=C\c3nc(O)c4ccccc4n3
SJ000550811-1	ND	Cc1cccc(OCC(O)CN2C(=N)N(CCN3CCOCC3)c4ccccc24)c1
SJ000550812-1	ND	COc1ccc(OCC(O)CN2C(=N)N(CCN3CCOCC3)c4ccccc24)cc1
SJ000550813-1	5.53396	OC(COc1ccc(Cl)cc1Cl)CN2C(=N)N(CCN3CCCCC3)c4ccccc24
SJ000550814-1	4.82347	Cc1ccc(OCC(O)CN2C(=N)N(CCN3CCOCC3)c4ccccc24)cc1
SJ000550815-1	5.54057	CN(C)CCCN1C(=N)N(CC(O)c2ccc(Br)cc2)c3ccccc13
SJ000550816-1	5.66012	OC(CN1C(=N)N(CC=C)c2ccccc12)c3cccc(Br)c3
SJ000550817-1	5.73418	OC(CN1C(=N)N(CCN2CCCCC2)c3ccccc13)c4cccc(Br)c4
SJ000550818-1	ND	N=C1N(CCOc2ccccc2)c3ccccc3N1CCN4CCOCC4
SJ000550823-1	ND	O=C1OC(=Nc2ccccc12)\C=C\c3ccc(cc3)C#N
SJ000550832-1	ND	COc1cc2N=C(OC(=O)c2cc1OC)\C=C\c3ccccc3OC
SJ000550834-1	ND	Oc1ccc2N=C(OC(=O)c2c1)c3ccccc3
SJ000550836-1	ND	COc1ccccc1\C=C\C2=Nc3ccc(OC(=O)C)cc3C(=O)O2
SJ000550839-1	ND	COc1ccc(Br)cc1\C=C\c2nc(O)c3ccccc3n2
SJ000550840-1	5.28303	Cc1ccc(NCC(O)Cn2c3ccc(Cl)cc3c4cc(Cl)ccc24)cc1
SJ000550841-1	4.82347	Cc1ccc(NCC(O)Cn2c3ccccc3c4ccccc24)cc1
SJ000550842-1	5.35447	Cc1cccc(NCC(O)Cn2c3ccc(Cl)cc3c4cc(Cl)ccc24)c1
SJ000550843-1	5.43603	Cc1ccccc1NCC(O)Cn2c3ccc(Cl)cc3c4cc(Cl)ccc24
SJ000550844-1	5.35628	OC(CNc1ccccc1)Cn2c3ccc(Cl)cc3c4cc(Cl)ccc24
SJ000550845-1	4.82347	OC(CNc1ccccc1)Cn2c3ccccc3c4ccccc24
SJ000550849-1	ND	OC(CN(C1CCCCC1)C2CCCCC2)Cn3c4ccccc4c5ccccc35
SJ000550850-1	ND	OC(CN1CCCCCC1)Cn2c3ccc(Cl)cc3c4cc(Cl)ccc24
SJ000550851-1	4.82347	OC(CN1CCCCCC1)Cn2c3ccccc3c4ccccc24
SJ000550854-1	ND	OC(CN1CCCCC1)Cn2c3ccc(Br)cc3c4cc(Br)ccc24
SJ000550857-1	5.3429	CCN(CC)CC(O)Cn1c2ccccc2c3ccccc13
SJ000550858-1	4.82347	CN(C)CC(O)Cn1c2ccc(Cl)cc2c3cc(Cl)ccc13
SJ000550859-1	4.82347	OCC(O)Cn1c2ccc(Br)cc2c3cc(Br)ccc13
SJ000550861-1	ND	OC(CN1CCN(CC1)C2c3ccccc3c4ccccc24)Cn5c6ccccc6c7ccccc57
SJ000550863-1	5.80831	OC(CNCCc1ccccc1)Cn2c3ccc(Br)cc3c4cc(Br)ccc24
SJ000550864-1	5.32981	OC(CNC1CCCCC1)Cn2c3ccccc3c4ccccc24
SJ000550865-1	4.82347	CCn1c2ccccc2c3cc(CNC4CCCCC4)ccc13
SJ000550866-1	4.82347	OC(CN1CCN(Cc2ccccc2)CC1)Cn3c4ccc(Cl)cc4c5cc(Cl)ccc35
SJ000550867-1	5.73164	OC(CNCc1ccccc1)Cn2c3ccc(Cl)cc3c4cc(Cl)ccc24
SJ000550868-1	ND	COc1cccc(NCC(O)Cn2c3ccccc3c4ccccc24)c1
SJ000550869-1	ND	OC(CN1CCCC1)Cn2c3ccc(Cl)cc3c4cc(Cl)ccc24
SJ000550870-1	ND	OC(CN1CCCCC1)Cn2c3ccccc3c4cc(Cl)ccc24
SJ000550871-1	ND	OC(CN1CCCCC1)Cn2c3ccc(I)cc3c4cc(I)ccc24
SJ000550872-1	4.82347	CN1CCN(CC(O)Cn2c3ccccc3c4cc(Cl)ccc24)CC1
SJ000550873-1	5.20893	CC(C)(C)NCC(O)Cn1c2ccccc2c3ccccc13
SJ000550874-1	ND	CCn1c2ccccc2c3cc(CN4CCCC(O)C4)ccc13
SJ000550875-1	5.12644	CCOc1ccc(NCC(O)Cn2c3ccc(Cl)cc3c4cc(Cl)ccc24)cc1
SJ000550876-1	4.82347	OC(CNc1ccc(Cl)cc1)Cn2c3ccc(Cl)cc3c4cc(Cl)ccc24
SJ000550877-1	5.35981	OC(CNc1cccc2ccccc12)Cn3c4ccc(Cl)cc4c5cc(Cl)ccc35
SJ000550878-1	4.82347	OC(CNc1cccc2ccccc12)Cn3c4ccccc4c5ccccc35
SJ000550879-1	ND	COc1ccc(NCC(O)Cn2c3ccc(Cl)cc3c4cc(Cl)ccc24)cc1
SJ000550880-1	4.82347	Nc1cccc(c1)c2nc3cc(Oc4ccc5[nH]c(nc5c4)c6cccc(N)c6)ccc3[nH]2
SJ000550881-1	ND	Nc1ccc(cc1)c2nc3cc(ccc3[nH]2)C(=O)c4ccc5[nH]c(nc5c4)c6ccc(N)cc6
SJ000550882-1	ND	OC(=O)c1ccccc1c2ccccc2C(=O)Nc3cccc(c3)c4nc5ccccc5[nH]4
SJ000550883-1	ND	O=C(Cc1ccccc1)Nc2cccc(c2)c3nc4ccccc4[nH]3
SJ000550884-1	ND	O=C(Cc1ccccc1)Nc2ccc(cc2)c3nc4ccccc4[nH]3
SJ000550888-1	5.38728	c1ccc2[nH]c(nc2c1)c3cccc(n3)c4nc5ccccc5[nH]4
SJ000550889-1	ND	CC(=O)Nc1ccc(cc1)C(=O)Nc2ccc(cc2)c3nc4cc(NC(=O)c5ccc(NC(=O)C)cc5)ccc4[nH]3
SJ000550891-1	ND	Cc1nc2cc(ccc2[nH]1)c3ccc4[nH]c(C)nc4c3
SJ000550892-1	6.49928	CC(=O)Nc1ccc(cc1)c2nc3cc(ccc3[nH]2)c4nc5cc(NC(=O)C)ccc5[nH]4
SJ000550893-1	ND	CC(=O)Nc1ccc2[nH]c(nc2c1)c3ccc(cc3)c4nc5cc(NC(=O)C)ccc5[nH]4
SJ000550894-1	4.82347	O=C(Nc1ccc(cc1)c2nc3cc(ccc3[nH]2)c4nc5cc(NC(=O)c6cccc7ccccc67)ccc5[nH]4)c8cccc9ccccc89
SJ000550897-1	4.82347	O=C(Cc1ccccc1)Nc2ccc(cc2)c3nc4cc(NC(=O)Cc5ccccc5)ccc4[nH]3
SJ000550898-1	4.82347	O=C(Cc1ccccc1)Nc2ccc(cc2)c3nc4cc(ccc4[nH]3)c5nc6cc(NC(=O)Cc7ccccc7)ccc6[nH]5
SJ000550899-1	ND	O=C(Cc1ccccc1)Nc2ccc3[nH]c(nc3c2)c4ccc(cc4)c5nc6cc(NC(=O)Cc7ccccc7)ccc6[nH]5
SJ000550900-1	4.82347	OC(CNCCOc1ccccc1)Cn2c3ccccc3c4ccccc24
SJ000550901-1	ND	C(Nc1cccc(c1)c2nc3ccccc3[nH]2)c4cccnc4
SJ000550902-1	ND	O=C(Nc1ccccc1c2nc3ccccc3[nH]2)c4ccncc4
SJ000550903-1	ND	COc1ccc(cc1)C(=O)Nc2ccccc2c3nc4ccccc4[nH]3
SJ000550904-1	ND	Clc1ccc(cc1NC(=O)c2cccnc2)c3nc4ccccc4[nH]3
SJ000550905-1	5.43828	Cc1ccc2[nH]c(nc2c1)c3ccc(NC(=O)c4ccc(C)c(C)c4)cc3
SJ000550906-1	4.82347	Brc1ccc(CC(=O)Nc2cccc(c2)c3nc4ccccc4[nH]3)cc1
SJ000550907-1	ND	Cc1ccc(cc1NC(=O)CCc2ccccc2)c3nc4ccccc4[nH]3
SJ000550908-1	5.29231	COc1cc(OC)cc(c1)C(=O)Nc2ccc(cc2)c3nc4cc(C)ccc4[nH]3
SJ000550909-1	ND	Clc1ccc(NC(=O)c2cccnc2)cc1c3nc4ccccc4[nH]3
SJ000550910-1	4.82347	CCC(C(=O)Nc1ccc(cc1)c2nc3ccccc3[nH]2)c4ccccc4
SJ000550911-1	4.82347	CCC(C(=O)Nc1cccc(c1)c2nc3ccccc3[nH]2)c4ccccc4
SJ000550912-1	5.56625	O=C(Cc1cccc2ccccc12)Nc3ccc(cc3)c4nc5ccccc5[nH]4
SJ000550913-1	ND	O=C(CCc1ccccc1)Nc2ccc(cc2)c3nc4cc5ccccc5cc4[nH]3
SJ000550914-1	5.35421	Brc1cncc(c1)C(=O)Nc2ccc(cc2)c3nc4ccccc4[nH]3
SJ000550915-1	ND	COc1ccc(CC(=O)Nc2cccc(c2)c3nc4ccccc4[nH]3)cc1
SJ000550916-1	ND	Cc1c(NC(=O)c2ccc(cc2)c3ccccc3)cccc1c4nc5ccccc5[nH]4
SJ000550917-1	ND	COc1ccc(CC(=O)Nc2ccc(cc2)c3nc4ccccc4[nH]3)cc1
SJ000550918-1	ND	Cc1cccc(OCC(=O)Nc2ccc(cc2)c3nc4ccccc4[nH]3)c1
SJ000550919-1	ND	Cc1ccc(cc1NC(=O)Cc2ccccc2)c3nc4ccccc4[nH]3
SJ000550920-1	ND	COc1cccc(c1)n2c(CNC(=O)c3cccc(F)c3)nnc2SCCc4ccccc4
SJ000550921-1	ND	COc1cc(cc(OC)c1OC)c2onc(n2)c3nonc3N
SJ000550922-1	ND	CCOc1ccc(cc1OCC)C(=O)NCc2onc(n2)c3cccc(C)c3
SJ000550923-1	4.82347	CCOC(=O)C1=C(C)NC2=C(C1c3cc(Cl)c(O)c(OC)c3)C(=O)CC(C2)c4ccccc4
SJ000550924-1	4.82347	[O-][N+](=O)c1cc(ccc1Cl)C2CC(=O)NC3=C2C(=O)CC(C3)c4cccs4
SJ000550925-1	ND	[O-][N+](=O)c1ccc(Cl)c(c1)C2CC(=O)NC3=C2C(=O)CC(C3)c4cccs4
SJ000550926-1	ND	CCc1c(C)nn(c1OC(=O)c2ccccc2)c3nc(C)cc(C)n3
SJ000550927-1	ND	Cc1cc(C)nc(n1)n2nc(C)c(Cc3ccccc3C)c2O
SJ000550928-1	ND	CCc1ccccc1NC(=O)c2c(C)onc2c3c(Cl)cccc3Cl
SJ000550929-1	ND	Cc1onc(c1C(=O)Nc2ccc(Br)cc2C)c3c(Cl)cccc3Cl
SJ000550930-1	ND	Cc1cc(C)cc(NC(=O)c2c(C)onc2c3c(Cl)cccc3Cl)c1
SJ000550931-1	ND	COc1ccc(cc1)C(=O)Nc2cc(C)nn2c3nc4ccccc4[nH]3
SJ000550932-1	ND	Cc1cc(C)nc(n1)n2ncc(C#N)c2NC(=O)c3ccc(Cl)cc3Cl
SJ000550933-1	ND	Cc1ccc(cc1)c2cc(O)n(n2)c3nc(C)cc(C)n3
SJ000550934-1	ND	Cc1cc(C)nc(n1)n2nc(C)cc2Nc3ccccc3
SJ000550935-1	ND	Cc1cc(O)n(n1)c2nc(cc(n2)c3ccccc3)c4ccccc4
SJ000550936-1	4.82347	Brc1ccc(cc1)C(=O)CNCc2ccccc2
SJ000550937-1	ND	CCOc1ccccc1c2onc(n2)c3nonc3N
SJ000550940-1	6.70587	CCOc1ccc(cc1)c2nonc2NC(=O)c3occc3
SJ000550941-1	ND	CCOc1ccc(cc1)c2nonc2NC(=O)COc3ccccc3
SJ000550942-1	ND	CCOc1ccc(cc1)c2nonc2NC(=O)c3ccccc3
SJ000550943-1	ND	COc1ccc(cc1)n2c(Cc3ccccc3)nnc2SCC(=O)Nc4ccc(Cl)cc4Cl
SJ000550944-1	ND	COc1ccc(cc1)N2C(=S)NN=C2CCNC(=O)c3ccc(Cl)cc3Cl
SJ000550945-1	ND	COc1ccc(cc1)n2c(CNC(=O)c3cccc(Cl)c3)nnc2SCc4ccccc4
SJ000550946-1	4.82347	Fc1ccc(cc1)C2CC(=O)C3=C(C2)NC(=O)CC3c4c(F)cccc4Cl
SJ000550947-1	ND	COc1ccc(OC)c(c1)C2CC(=O)NC3=C2C(=O)CC(C3)c4ccc(F)cc4
SJ000550948-1	ND	COc1ccc(cc1OC)C2CC(=O)C3=C(C2)NC(=O)CC3c4cc(OC)c(OC)c(OC)c4
SJ000550949-1	ND	COc1ccc(cc1OC)C2CC(=O)C3=C(C2)NC(=O)CC3c4ccccc4
SJ000550950-1	5.69844	COc1ccc(cc1OC)C2CC(=O)C3=C(C2)NC(=O)CC3c4ccc(Cl)cc4Cl
SJ000550951-1	4.82347	COc1ccc(OC)c(c1)C2CC(=O)C3=C(C2)NC(=O)CC3c4ccc(Cl)cc4Cl
SJ000550952-1	ND	COc1cc(ccc1OCc2ccccc2)C3CC(=O)NC4=C3C(=O)CCC4
SJ000550953-1	ND	COc1cc(ccc1OC(C)C)C2CC3=C(C(CC(=O)N3)c4ccc(O)cc4)C(=O)C2
SJ000550954-1	4.82347	COc1cc(ccc1O)C2CC(=O)NC3=C2C(=O)CC(C3)c4ccc(C)cc4
SJ000550955-1	5.34193	COc1ccc(cc1OC)C2CC(=O)NC3=C2C(=O)CC(C3)c4ccccc4
SJ000550956-1	4.82347	COc1ccc(C2CC(=O)NC3=C2C(=O)CC(C3)c4ccc(OC)c(OC)c4)c(OC)c1
SJ000550957-1	ND	COc1cccc(c1)C2CC3=C(C(CC(=O)N3)c4cc(OC)c(OC)c(OC)c4)C(=O)C2
SJ000550958-1	ND	COc1cc(cc(OC)c1O)C2CC(=O)NC3=C2C(=O)CC(C3)c4ccccc4
SJ000550959-1	ND	CCOc1ccc(cc1)C2CC(=O)C3=C(C2)NC(=O)CC3c4cc(OC)c(OC)c(OC)c4
SJ000550960-1	4.82347	COc1ccc(OC)c(c1)C2CC(=O)NC3=C2C(=O)CC(C3)c4ccc(OC)c(OC)c4
SJ000550961-1	ND	COC(=O)C1C(C)CC2=C(C(CC(=O)N2)c3cc(Br)c(O)c(OC)c3)C1=O
SJ000550962-1	6.86456	COc1ccc(cc1OC)C2CC3=C(C(CC(=O)N3)c4cc(OC)c(Br)cc4OC)C(=O)C2
SJ000550963-1	4.82347	COc1cc(C2CC(=O)NC3=C2C(=O)CC(C3)c4ccc(F)cc4)c(OC)cc1Br
SJ000550964-1	ND	COc1ccc(cc1OC)C2CC(=O)C3=C(C2)NC(=O)CC3c4c(F)cccc4Cl
SJ000550965-1	ND	COc1cc(OC)c(OC)cc1CNc2nnnn2C
SJ000550966-1	4.82347	COc1cc(CNn2nnnc2N)cc(Cl)c1OC
SJ000550967-1	ND	COc1cc(CNc2nnnn2C)ccc1OCc3c(Cl)cccc3Cl
SJ000550968-1	ND	COc1cc(CNc2nnnn2C)ccc1OCc3ccc(F)cc3Cl
SJ000550969-1	ND	CCCn1nnnc1NCc2ccc(OCc3ccc(Cl)cc3Cl)cc2
SJ000550970-1	ND	CCCCn1nnnc1NCc2ccccc2
SJ000550971-1	4.82347	CCCn1nnnc1NCc2cc(Br)c(OCc3ccccc3)c(OC)c2
SJ000550972-1	ND	CCOc1cc(CNc2nnnn2C)cc(Br)c1OCc3ccccc3Cl
SJ000550973-1	ND	COc1cc(CNn2nnnc2N)ccc1OCc3c(Cl)cccc3Cl
SJ000550974-1	ND	OCC1(Cc2ccccc2Cl)CCN(CC1)S(=O)(=O)c3ccccc3C(F)(F)F
SJ000550975-1	4.82347	COc1ccc(CC2(CO)CCN(CC2)S(=O)(=O)c3cccc(c3)C(F)(F)F)cc1
SJ000550976-1	5.68269	OCC1(Cc2cccc(c2)C(F)(F)F)CCN(CC1)S(=O)(=O)c3cccc(c3)C(F)(F)F
SJ000550977-1	ND	OCC1(Cc2cccc(c2)C(F)(F)F)CCN(CC1)S(=O)(=O)c3ccc(OC(F)(F)F)cc3
SJ000550978-1	4.82347	OCC1(Cc2cccc(c2)C(F)(F)F)CCN(CC1)S(=O)(=O)\C=C\c3ccccc3
SJ000550979-1	ND	CCCn1nnnc1NCc2ccc(OCc3cccs3)c(OC)c2
SJ000550980-1	ND	CCCn1nnnc1NCc2ccccc2OCc3ccc(F)cc3
SJ000550981-1	ND	CCCn1nnnc1NC(=O)c2cccc(Cl)c2
SJ000550982-1	ND	CCCn1nnnc1NC(=O)c2cc(Br)ccc2OC
SJ000550983-1	ND	COc1cc(CNc2nnnn2C)ccc1OCc3ccc(Cl)cc3
SJ000550984-1	ND	COc1cc(CNc2nnnn2C)cc(Cl)c1OCc3ccc(C)cc3
SJ000550985-1	ND	COc1cc(CNc2nnnn2C)ccc1OCc3cccc(Cl)c3
SJ000550986-1	ND	CCOc1cc(CNc2nnnn2C)ccc1OCc3ccccc3
SJ000550987-1	4.82347	COc1cccc(CNc2nnnn2C)c1OCc3ccc(C)cc3
SJ000550988-1	ND	COc1cc(CNc2nnnn2C)ccc1OCc3ccccc3F
SJ000550989-1	6.32326	CCCCn1nnnc1NCc2ccc(OC)c(OC)c2OC
SJ000550990-1	ND	CCOc1c(CNc2nnnn2CC=C)cccc1OC
SJ000550991-1	ND	COc1cc(OC)c(OC)cc1CNc2nnnn2CC=C
SJ000550992-1	ND	COc1c(Cl)cc(Cl)cc1CNc2nnnn2C
SJ000550993-1	ND	CCOc1cccc(CNc2nnnn2C)c1OCc3ccccc3
SJ000550994-1	ND	Cc1cc(C)nc(n1)n2nc(C)c(Cc3ccccc3Cl)c2O
SJ000550995-1	6.53628	Cc1onc(c1C(=O)Nc2cc(Cl)ccc2Cl)c3c(Cl)cccc3Cl
SJ000550996-1	ND	Cc1cc(NC(=O)NC(=O)c2c(Cl)cccc2Cl)n(n1)c3cccc(F)c3
SJ000550997-1	ND	CC(=O)Nc1c(cnn1c2ccccc2Cl)C(=O)N3CCN(CC3)c4ncccn4
SJ000550998-1	ND	Cc1cc(NC(=O)c2ccc(Cl)cc2)n(n1)c3nc4ccccc4[nH]3
SJ000550999-1	ND	CCOC(=O)c1c(C)nn(c1N)c2nc(C)cc(C)n2
SJ000551000-1	ND	Cc1cc(C)nc(n1)n2nc(C)c(C#N)c2NC(=O)c3ccccc3
SJ000551001-1	ND	COc1cccc(c1)c2cc(O)n(n2)c3nc(C)cc(C)n3
SJ000551002-1	ND	Cc1cc(C)nc(n1)n2ncc(C#N)c2NC(=O)c3cccc(Cl)c3
SJ000551003-1	ND	Cc1ccc(cc1)C(=O)Nc2c(cnn2c3nc(C)cc(C)n3)C#N
SJ000551004-1	ND	Cc1cc(C)nc(n1)n2nc(cc2O)c3ccc(F)cc3
SJ000551005-1	ND	Cc1cc(C)nc(n1)n2ncc(C#N)c2NC(=O)c3ccccc3
SJ000551007-1	ND	Cc1cc(Nc2cccc(c2)C(F)(F)F)nc(n1)n3nc(C)cc3C
SJ000551008-1	ND	Cc1cc(C)n(n1)c2nc(Nc3cccc(c3)C(F)(F)F)nc(n2)n4nc(C)cc4C
SJ000551009-1	4.82347	Cc1cc(Nc2ccccc2C(F)(F)F)nc(n1)n3nc(C)cc3C
SJ000551010-1	ND	Cc1cc(C)n(n1)c2nnc(C)c(O)n2
SJ000551011-1	ND	Cc1cc(O)nc(n1)n2nc(C)c(Oc3ccccc3O)c2C
SJ000551012-1	4.82347	COc1ccc(C)cc1S(=O)(=O)N2CCC(CO)(Cc3cccc(c3)C(F)(F)F)CC2
SJ000551013-1	4.82347	OCC1(Cc2ccccc2C(F)(F)F)CCN(CC1)S(=O)(=O)c3ccccc3
SJ000551014-1	4.82347	COc1ccc(cc1)S(=O)(=O)N2CCC(CO)(Cc3ccccc3C(F)(F)F)CC2
SJ000551015-1	ND	Cc1n[nH]c(C)c1S(=O)(=O)N2CCC(CO)(Cc3ccccc3C(F)(F)F)CC2
SJ000551016-1	4.82347	Cc1cc(c(C)cc1Cl)S(=O)(=O)N2CCC(CO)(Cc3cccc(c3)C(F)(F)F)CC2
SJ000551018-1	ND	Cc1cc(O)n(n1)c2nc(O)cc(n2)c3ccccc3
SJ000551019-1	ND	Cc1cc(O)nc(n1)n2nc(C)cc2C
SJ000551020-1	ND	Cc1cc(C)nc(n1)n2nc(C)c(C#N)c2NC(=O)CCc3ccccc3
SJ000551021-1	ND	COC(=O)\C=C/1\N=C(Nc2nc(C)cc(C)n2)N(C1=O)c3cccc(c3)C(F)(F)F
SJ000551022-1	ND	Cc1cc(C)n(n1)c2nc(Nc3ccccc3C(F)(F)F)nc(n2)n4nc(C)cc4C
SJ000551023-1	4.82347	Cc1cc(C)nc(Nc2ncc(O)n2c3cccc(c3)C(F)(F)F)n1
SJ000551024-1	ND	Cc1cc(C)nc(n1)n2ncc(C#N)c2NC(=O)c3ccc(F)cc3
SJ000551025-1	ND	Cc1cccc(c1)C(=O)Nc2c(cnn2c3nc(C)cc(C)n3)C#N
SJ000551026-1	ND	Cc1cc(C)nc(n1)n2ncc(C#N)c2NC(=O)c3ccc(cc3)c4ccccc4
SJ000551027-1	ND	CC(CCc1ccccc1)Nc2cc(ccc2[N+](=O)[O-])N3CCN(CC3)C(=O)c4ccccc4F
SJ000551028-1	ND	CC(C)c1ccc(CNc2cc(ccc2[N+](=O)[O-])N3CCN(CC3)C(=O)c4ccc(Cl)cc4)cc1
SJ000551029-1	ND	CCNc1cc(ccc1[N+](=O)[O-])N2CCN(CC2)C(=O)C(C)C
SJ000551030-1	ND	CNc1cc(ccc1[N+](=O)[O-])N2CCN(CC2)C(=O)c3ccc(cc3)C(C)(C)C
SJ000551031-1	4.82347	[O-][N+](=O)c1ccc(cc1NC2CC2)N3CCN(CC3)C(=O)Cc4ccccc4
SJ000551032-1	ND	CC(C)(C)c1ccc(cc1)C(=O)N2CCN(CC2)c3ccc(c(NCCc4ccccc4)c3)[N+](=O)[O-]
SJ000551033-1	ND	[O-][N+](=O)c1ccc(cc1NC2CC2)N3CCN(CC3)C(=O)\C=C\c4ccccc4
SJ000551034-1	ND	CC(C)(C)c1ccc(OCC(=O)N2CCN(CC2)c3ccc(c(NC4CC4)c3)[N+](=O)[O-])cc1
SJ000551035-1	ND	CC(C)(C)C(=O)N1CCN(CC1)c2ccc(c(NCC=C)c2)[N+](=O)[O-]
SJ000551036-1	4.82347	[O-][N+](=O)c1ccc(cc1NC2CC2)N3CCN(CC3)C(=O)c4ccccc4
SJ000551037-1	ND	CC(C)CN1C=C(C(=O)NCCN2CCC(CC2)c3ccccc3)C(=O)C(=C1)C(=O)N4CCCCC4
SJ000551038-1	4.82347	OC(CNC1CCCC1)COc2ccccc2c3ccccc3
SJ000551039-1	5.84926	Cc1ccc(OCC(O)CNC2CCCC2)cc1C
SJ000551040-1	4.82347	Cc1ccc(C)c(OCC(O)CNC2CCCC2)c1
SJ000551041-1	4.82347	COc1ccc(CNC2CCCCC2)cc1OCC(O)CN(C)Cc3ccccc3
SJ000551042-1	ND	CCN(CC)CC(O)COc1cc(CNC2CCCC2)ccc1OC
SJ000551043-1	ND	CC(C)(C)C(=O)Nc1ccc(cc1)N2CCN(CC2)C(=O)C(C)(C)C
SJ000551044-1	ND	CC(C)(C)C(=O)N1CCN(CC1)c2ccc(N)cc2Cl
SJ000551045-1	ND	CCC(=O)Nc1ccc(cc1)N2CCN(CC2)C(=O)C(C)(C)C
SJ000551046-1	ND	Clc1cccc(c1)N2CCN(CC2)C(=O)C3CC3
SJ000551047-1	ND	CC(C)(C)C(=O)N1CCN(CC1)c2ccc(N)cc2
SJ000551048-1	ND	CC(C)(C)C(=O)N1CCN(CC1)c2cccc(Cl)c2
SJ000551049-1	ND	CC(C)(C)C(=O)N1CCN(CC1)c2ccc(c(c2)N3CCOCC3)[N+](=O)[O-]
SJ000551050-1	ND	[O-][N+](=O)c1ccc(cc1NC2CC2)N3CCN(CC3)C(=O)c4cccc5ccccc45
SJ000551051-1	ND	CC(C)(C)C(=O)N1CCN(CC1)c2ccc(c(NCc3occc3)c2)[N+](=O)[O-]
SJ000551052-1	ND	[O-][N+](=O)c1ccc(cc1NC2CC2)N3CCN(Cc4ccccc4)CC3
SJ000551053-1	6.17983	CC(Nc1cc(ccc1[N+](=O)[O-])N2CCN(CC2)C(=O)c3ccccc3)c4ccccc4
SJ000551054-1	ND	[O-][N+](=O)c1ccc(cc1NCc2ccccc2)N3CCN(CC3)C(=O)c4ccccc4
SJ000551055-1	ND	CC(Nc1cc(ccc1[N+](=O)[O-])N2CCN(CC2)C(=O)c3cccc(C)c3)c4ccccc4
SJ000551056-1	ND	CCNCC(O)COc1ccccc1
SJ000551058-1	ND	OCCCNCC(O)COc1ccccc1
SJ000551060-1	5.14405	CCCCNCC(O)COc1ccc(Cl)c(C)c1
SJ000551062-1	4.82347	OC(CNC1CCCCC1)COc2ccc(OCc3ccccc3)cc2
SJ000551065-1	5.83083	Cc1ccc(OCC(O)CNC2CCCCC2)cc1
SJ000551067-1	5.4642	CC(C)C1CCC(C)CC1OCC(O)CNC2CCCC2
SJ000551068-1	5.19135	Cc1ccc(OCC(O)CNC2CCCC2)c(C)c1
SJ000551069-1	4.82347	Cc1cccc(NC(=O)CSc2nc(C)c(C)n2c3ccccc3)c1C
SJ000551070-1	ND	COc1cccc(OCC(O)CNC2CCCC2)c1
SJ000551071-1	5.17716	Cc1cc(Cl)ccc1OCC(O)CNC2CCCC2
SJ000551072-1	ND	CCc1ccc(OCCOCC(O)CNC2CCCC2)cc1
SJ000551073-1	4.82347	CCN(CC)CC(O)COc1ccc(CNC2CCCCC2)cc1OC
SJ000551074-1	7.1306	CCCCN(CCCC)CC(O)COc1ccccc1[N+](=O)[O-]
SJ000551076-1	6.31481	OC(COc1ccccc1C(=O)Nc2ccccc2)CN(Cc3ccccc3)Cc4ccccc4
SJ000551077-1	ND	CC(CNCc1ccc(cc1)C(=O)O)c2ccccc2
SJ000551078-1	5.38387	OC(CNCc1ccc(OCc2ccccc2)cc1)c3ccccc3
SJ000551079-1	4.82347	COc1cccc(CNCC(O)c2ccccc2)c1
SJ000551080-1	4.82347	OC(CNCc1cccc(Cl)c1)c2ccccc2
SJ000551081-1	4.82347	OC(CNCc1ccc(cc1)c2ccccc2)c3ccccc3
SJ000551082-1	5.04662	OC(CNCCc1ccccc1)c2ccccc2
SJ000551083-1	ND	OC(CNCc1ccc(cc1)C(=O)O)c2ccccc2
SJ000551084-1	ND	CC(O)CNCc1ccc(cc1)C(C)C
SJ000551085-1	ND	COc1ccccc1OCC(O)CNC2CCCC2
SJ000551088-1	4.82347	Oc1nc(\C=C\c2cccc3ccccc23)nc4ccccc14
SJ000551089-1	4.82347	Cc1ccccc1OCC(O)CNC2CCCCC2
SJ000551090-1	6.05583	CCCCN(CCCC)CC(O)COc1ccccc1C
SJ000551092-1	ND	CN(C)CCCNCC(O)COc1ccccc1
SJ000551093-1	ND	COc1ccc(NC(=O)CSc2nccn2C)c(OC)c1
SJ000551094-1	ND	Clc1ccc(NC(=O)CSc2nccn2Cc3ccccc3)cc1
SJ000551095-1	ND	Cc1cccc(OCCn2c(SCC(=O)Nc3ccccc3)nc4cc(ccc24)C(F)(F)F)c1
SJ000551096-1	ND	CCc1ccc(NC(=O)CSc2nccn2Cc3ccccc3)cc1
SJ000551097-1	ND	COc1ccc(cc1)c2nnc(SCC(=O)Nc3cccc(c3)C(F)(F)F)n2CC=C
SJ000551098-1	ND	FC(F)(F)c1cccc(NC(=O)CSc2nnc(c3cccc(Br)c3)n2CC=C)c1
SJ000551099-1	ND	Cc1nc(SCC(=O)N)n(c1C)c2ccccc2
SJ000551100-1	ND	Cc1cc(C)c(NC(=O)CSc2nccn2C)c(C)c1
SJ000551101-1	ND	Cn1ccnc1SCC(=O)Nc2ccc(cc2)C(F)(F)F
SJ000551102-1	ND	Cc1ccc(cc1C)n2c(SCC(=O)Nc3cc(ccc3Cl)C(F)(F)F)nnc2c4ccncc4
SJ000551103-1	ND	Cc1ccc(cc1C)n2c(C)nnc2SCC(=O)Nc3ccc(Br)cc3C(F)(F)F
SJ000551104-1	ND	COc1cc(C2CC(=O)NC3=C2C(=O)CC(C3)c4ccc(C)cc4)c(OC)cc1Br
SJ000551105-1	5.61362	COc1ccc(OC)c(c1)C2CC(=O)C3=C(C2)NC(=O)CC3c4cccc(Cl)c4Cl
SJ000551106-1	ND	CCOc1cc(cc(Br)c1O)C2CC(=O)NC3=C2C(=O)CC(C3)c4cc(OC)ccc4OC
SJ000551107-1	6.67958	CCOc1cc(cc(Cl)c1O)C2CC(=O)NC3=C2C(=O)CC(C3)c4ccc(OC)c(OC)c4
SJ000551108-1	ND	CSc1nnc(CNC(=O)c2ccccc2C(F)(F)F)n1c3ccccc3C
SJ000551109-1	ND	CSc1nnc(CNC(=O)c2cc(ccc2Cl)C(F)(F)F)n1c3ccc(F)cc3
SJ000551110-1	ND	CC(=O)Nc1ccc(NC(=O)CSc2nccn2Cc3ccccc3)cc1
SJ000551111-1	ND	Cn1ccnc1SCC(=O)Nc2ccccc2Cl
SJ000551112-1	4.82347	CCn1c(CSCc2ccc(F)cc2)nnc1SCC(=O)Nc3cc(ccc3Cl)C(F)(F)F
SJ000551113-1	ND	CCC(=O)Nc1cc(NC(=O)CSc2nccn2C)ccc1OC
SJ000551114-1	ND	COc1cc(NC(=O)CSc2nccn2C)cc(OC)c1OC
SJ000551115-1	ND	Cn1ccnc1SCC(=O)Nc2ccc(Br)cc2Cl
SJ000551116-1	ND	Cc1cccc(c1)n2c(C)nnc2SCC(=O)Nc3cccc(c3)C(F)(F)F
SJ000551117-1	ND	CC(C)c1ccc(OCc2nnc(SCC(=O)Nc3cc(ccc3Cl)C(F)(F)F)n2C)cc1
SJ000551118-1	4.82347	CCn1c(SCC(=O)Nc2cc(ccc2Cl)C(F)(F)F)nnc1c3ccccc3Cl
SJ000551119-1	5.2948	CCOC(=O)c1c(C)oc2cc(CN(C)C)c(O)cc12
SJ000551120-1	ND	CCn1c(SCC(=O)Nc2cc(ccc2Cl)C(F)(F)F)nnc1c3ccc(C)cc3
SJ000551121-1	ND	Cn1ccnc1SCC(=O)Nc2ccc(Br)cc2C(F)(F)F
SJ000551122-1	ND	CC(C)(Oc1ccc(Cl)cc1)C(=O)N2CCN(CC2)c3cccc(Cl)c3
SJ000551123-1	ND	COc1ccc(cc1)N2CCN(CC2)C(=O)c3ccc(cc3)C(C)(C)C
SJ000551124-1	4.82347	CC(C)(C)C(=O)N1CCN(CC1)C(c2ccccc2)c3ccccc3
SJ000551125-1	ND	Fc1ccc(cc1)N2CCN(CC2)C(=O)C3CC3
SJ000551126-1	ND	COc1ccccc1N2CCN(CC2)C(=O)C3CC3
SJ000551127-1	ND	CC(C)(C)C(=O)N1CCC(CC1)C(=O)N2CCN(CC2)c3ccccc3
SJ000551128-1	ND	Cc1ccc(Cl)cc1N2CCN(CC2)C(=O)C(C)(C)C
SJ000551129-1	ND	COc1ccc(cc1)N2CCN(CC2)C(=O)C(C)(C)C
SJ000551130-1	ND	CC(C)(C)C(=O)N1CCN(CC1)c2ccc(Cl)c(Cl)c2
SJ000551131-1	ND	O=C(Nc1ccc(cc1)C(=O)N2CCOCC2)c3ccc4C(=O)N5CCCCCC5=Nc4c3
SJ000551132-1	ND	CC(=O)c1cc(CN2CCC(CC2)n3nccc3NC(=O)CCCc4ccccc4)cs1
SJ000551133-1	ND	CCn1cc(cn1)c2nnc(SCC(=O)NCC(C)C)n2CC
SJ000551134-1	ND	CCn1cc(cn1)c2nnc(SCC(=O)N)n2CC
SJ000551135-1	ND	CCOc1ccc(NC(=O)CSc2nnc(c3cnn(CC)c3)n2CC)cc1
SJ000551136-1	ND	CCn1cc(cn1)c2nnc(SCC(=O)Nc3ccccc3C)n2CC
SJ000551137-1	ND	CCn1cc(cn1)c2nnc(SCC(=O)NCc3ccc(Cl)cc3)n2CC
SJ000551138-1	ND	CCOC(=O)c1cnn(c1NC(=O)CSCc2ccc(F)cc2)c3ccccc3
SJ000551139-1	ND	CC1CCc2c(C1)scc2c3nnc(SCC(=O)Nc4cc(ccc4Cl)C(F)(F)F)n3C
SJ000551140-1	ND	CCN(CC)C(=O)c1sc2N=C(SCC(=O)Nc3cccc(c3)C(F)(F)F)N(C(=O)c2c1C)c4ccccc4
SJ000551142-1	ND	Cc1sc2N=C(SCC(=O)Nc3cccc(c3)C(F)(F)F)N(CC=C)C(=O)c2c1C
SJ000551143-1	ND	CN1C(=O)N(C)c2nc(SCC(=O)Nc3cccc(c3)C(F)(F)F)n(C)c2C1=O
SJ000551144-1	ND	CN1C(=Nc2sc3CCCCc3c2C1=O)SCC(=O)Nc4cc(ccc4Cl)C(F)(F)F
SJ000551145-1	ND	Cc1sc2N=C(SCC(=O)Nc3cc(ccc3Cl)C(F)(F)F)N(CC=C)C(=O)c2c1C
SJ000551146-1	6.61145	Cc1cc(OCC(O)CNC2CCCC2)ccc1Cl
SJ000551147-1	ND	CC(=O)Nc1ccc(NC(=O)CSc2nccn2C)cc1C
SJ000551149-1	ND	Clc1cccc(c1)C2NC(=O)Cc3ccccc23
SJ000551150-1	ND	Cc1ccc(cc1)C2NC(=O)Cc3ccccc23
SJ000551151-1	ND	O=C1Cc2ccccc2C(N1)c3ccccc3
SJ000551152-1	ND	Clc1ccc(cc1)C2NC(=O)Cc3ccccc23
SJ000551153-1	ND	CSc1ccc(cc1)c2nc(O)c3ccccc3n2
SJ000551154-1	ND	CN(C)c1ccc(cc1)c2nc(O)c3ccccc3n2
SJ000551155-1	ND	Nc1ccc(cc1)c2nc(O)c3ccccc3n2
SJ000551156-1	ND	CSc1ccc(cc1)C2NC(=O)c3ccccc3N2
SJ000551157-1	ND	CN(C)CCN1C=Nc2ccccc2C1=O
SJ000551158-1	ND	CCN(CC)CC1=Nc2ccccc2C(=O)N1c3ccc(F)cc3
SJ000551159-1	ND	CN(C)c1ccc(cc1)N2C(Nc3ccccc3C2=O)c4ccc(Cl)cc4
SJ000551160-1	ND	CCc1ccc(cc1)C2Nc3ccccc3C(=O)N2c4ccc(OC)cc4
SJ000551161-1	ND	Clc1ccc(cc1)N2C(Nc3ccccc3C2=O)c4ccccc4Cl
SJ000551162-1	ND	CCc1ccc(cc1)C2Nc3ccccc3C(=O)N2c4ccc(F)cc4
SJ000551163-1	5.73727	CCN(CC)CCN1C(Nc2ccccc2C1=O)c3ccc(Br)cc3
SJ000551164-1	ND	Clc1ccc(C2Nc3ccccc3C(=O)N2Cc4ccccc4)c(Cl)c1
SJ000551165-1	ND	CCCN1C(Nc2ccccc2C1=O)c3cc(OC)c(OC)c(OC)c3
SJ000551166-1	ND	[O-][N+](=O)c1ccc(NC(=O)C2CC2(c3ccc(Cl)cc3)c4ccc(Cl)cc4)cc1
SJ000551167-1	5.26531	Cc1cccc(c1)C2(CC2C(=O)Nc3cc(ccc3O)[N+](=O)[O-])c4cccc(C)c4
SJ000551168-1	ND	COc1cccc(c1)C2(CC2C(=O)Nc3cccc(c3)[N+](=O)[O-])c4cccc(OC)c4
SJ000551169-1	4.82347	Oc1cc(ccc1NC(=O)C2CC2(c3ccccc3)c4ccccc4)[N+](=O)[O-]
SJ000551170-1	ND	Cc1ccc(cc1)C2(CC2C(=O)Nc3ccccc3[N+](=O)[O-])c4ccc(C)cc4
SJ000551171-1	ND	Cc1ccccc1C2(CC2C(=O)Nc3cccc(c3)[N+](=O)[O-])c4ccccc4C
SJ000551172-1	ND	Cc1ccc(cc1)C2(CC2C(=O)Nc3cc(ccc3C)[N+](=O)[O-])c4ccc(C)cc4
SJ000551173-1	5.36268	Cc1cccc(c1)C2(CC2C(=O)Nc3ccc(cc3O)[N+](=O)[O-])c4cccc(C)c4
SJ000551175-1	4.82347	COc1c(O)ccc(\C=N\NC(=O)C2CC2(c3ccccc3)c4ccccc4)c1[N+](=O)[O-]
SJ000551176-1	ND	COc1cc(\C=N\NC(=O)C2CC2(c3ccccc3)c4ccccc4)cc(c1O)[N+](=O)[O-]
SJ000551177-1	4.82347	COc1cc(OC)c(cc1\C=N\NC(=O)C2CC2(c3ccccc3)c4ccccc4)[N+](=O)[O-]
SJ000551178-1	ND	[O-][N+](=O)c1cc(NC(=O)C2CC2(c3ccccc3)c4ccccc4)ccc1Cl
SJ000551180-1	ND	[O-][N+](=O)c1ccc(NC(=O)C2CC2(c3ccccc3)c4ccccc4)c(Br)c1
SJ000551182-1	ND	Cc1cccc(c1)C2(CC2C(=O)N\N=C\c3ccc(cc3)[N+](=O)[O-])c4cccc(C)c4
SJ000551183-1	ND	Cc1ccc(cc1)C2(CC2C(=O)Nc3ccc(cc3)[N+](=O)[O-])c4ccc(C)cc4
SJ000551184-1	ND	[O-][N+](=O)c1ccc(\C=N\NC(=O)C2CC2(c3ccccc3)c4ccccc4)cc1
SJ000551186-1	ND	CCOC(=O)COc1cc2c(C(=O)OCCOC)c(C)oc2cc1Br
SJ000551187-1	ND	COC(=O)c1oc(C)c(COc2ccc3oc(C)c(C(=O)OC)c3c2)c1
SJ000551188-1	ND	COCCOC(=O)c1c(C)oc2ccc(OC(=O)c3oc4ccccc4c3)cc12
SJ000551189-1	ND	CCOC(=O)\C=C\COc1ccc2oc(C)c(C(=O)OC)c2c1
SJ000551191-1	ND	CCOc1ccc2oc(C)c(C(=O)OCCOC)c2c1
SJ000551192-1	ND	CCOC(=O)C(C)Oc1ccc2oc(C)c(C(=O)OCCOC)c2c1
SJ000551193-1	ND	CCOC(=O)c1c(C)oc2ccc(OC(=O)c3ccccc3C)cc12
SJ000551194-1	ND	CCOC(=O)c1c(C)oc2ccc(OC(=O)c3oc4ccccc4c3)cc12
SJ000551195-1	ND	COC(=O)c1c(C)oc2ccc(OC(=O)c3ccc(Cl)cc3)cc12
SJ000551196-1	ND	COCCOC(=O)c1c(C)oc2ccc(OC)cc12
SJ000551197-1	ND	COCCOC(=O)c1c(C)oc2ccc(OC(=O)c3ccc(OC)c(OC)c3)cc12
SJ000551198-1	ND	CCN(CC)C(=O)COc1ccc2oc(C)c(C(=O)OC)c2c1
SJ000551199-1	ND	COCCOC(=O)c1c(C)oc2ccc(OC(=O)c3ccc(Cl)cc3)cc12
SJ000551200-1	ND	CCOC(=O)c1c(C)oc2ccc(OC(=O)c3ccc(C)cc3)cc12
SJ000551201-1	ND	CCOC(=O)c1c(C)oc2ccc(OC(=O)c3ccccc3OC)cc12
SJ000551202-1	ND	COC(=O)c1c(C)oc2ccc(OC(=O)c3occc3)cc12
SJ000551203-1	ND	COCCOC(=O)c1c(C)oc2ccc(OC(=O)c3ccccc3OC)cc12
SJ000551204-1	ND	COCCOC(=O)c1c(C)oc2ccc(OCc3c(F)c(F)c(F)c(F)c3F)cc12
SJ000551205-1	ND	CCOC(=O)COc1ccc2oc(C)c(C(=O)OC)c2c1
SJ000551206-1	ND	Oc1ccc(cc1)C2Nc3ccccc3C(=O)N2c4ccc(Cl)cc4
SJ000551207-1	4.82347	COc1cccc(c1)c2cc(C(=O)N3CCN(Cc4ccccc4)CC3)c5ccccc5n2
SJ000551208-1	ND	Clc1ccc(cc1Cl)C2Nc3ccccc3C(=O)N2Cc4ccccc4
SJ000551209-1	ND	COc1ccc(cc1)C2Nc3ccccc3C(=O)N2Cc4ccccc4
SJ000551210-1	4.82347	CCN(CC)CCN1C(Nc2ccccc2C1=O)c3ccc(Cl)cc3Cl
SJ000551211-1	ND	CCOc1ccc(cc1)C2Nc3ccccc3C(=O)N2c4ccccc4
SJ000551212-1	ND	CCc1ccc(cc1)N2C(Nc3ccccc3C2=O)c4ccc(OC)cc4
SJ000551213-1	ND	CCCCc1ccc(cc1)N2C(Nc3ccccc3C2=O)c4ccccc4Cl
SJ000551214-1	ND	Cc1ccc(cc1Cl)N2C(Nc3ccccc3C2=O)c4ccccc4
SJ000551215-1	ND	Clc1ccc(cc1)C2Nc3ccccc3C(=O)N2c4ccc(Cl)cc4
SJ000551216-1	ND	Cc1ccc(cc1)C2Nc3ccccc3C(=O)N2c4ccc(C)cc4
SJ000551217-1	ND	COc1ccc(cc1)N2C(Nc3ccccc3C2=O)c4ccc(C)cc4
SJ000551218-1	ND	COC(=O)c1ccc(COc2ccc3oc(C)c(C(=O)OC)c3c2)cc1
SJ000551219-1	ND	CCOC(=O)c1c(C)oc2ccc(OCC=C(C)C)cc12
SJ000551220-1	ND	COc1ccc(NC2CCCN(C2)C(=O)c3cc4ncccn4n3)cc1
SJ000551221-1	ND	Cc1cc(nc2cc(nn12)C(=O)N3CCN(CC3)C(c4ccccc4)c5ccccc5)c6ccccc6
SJ000551224-1	ND	Fc1ccc(Cn2cc(NC(=O)c3cc4NC(CC(n4n3)C(F)(F)F)c5ccccc5)cn2)cc1
SJ000551225-1	ND	FC(F)(F)C1CC(Nc2cc(nn12)C(=O)Nc3cnn(Cc4ccc(Cl)cc4Cl)c3)c5ccccc5
SJ000551226-1	ND	FC(F)(F)C1CC(Nc2cc(nn12)C(=O)NCCc3ccccc3)c4ccc(Cl)c(Cl)c4
SJ000551227-1	4.82347	Oc1ccc(Cl)cc1NC(=O)c2cnn3C(CC(Nc23)c4ccc(Br)cc4)C(F)(F)F
SJ000551230-1	ND	COc1cc(NC(=O)c2cc3NC(CC(n3n2)C(F)(F)F)c4ccc(Br)cc4)cc(OC)c1OC
SJ000551232-1	ND	CCN(CC)C(=O)C(=O)Nc1ccc(OCc2ccccc2)cc1
SJ000551233-1	ND	CCN(CC)C(=O)C(=O)Nc1ccc(Oc2ccccc2)cc1
SJ000551234-1	ND	CCOc1ccc(NC(=O)C(=O)N(CC)CC)cc1
SJ000551235-1	ND	COCCN(CC1CCCN(C1)C2Cc3ccccc3C2)C(=O)c4cc5ncccn5n4
SJ000551236-1	ND	O=C(N(CC1CCCO1)Cc2ccc(OCCN3CCCCC3)cc2)c4cc5ncccn5n4
SJ000551237-1	ND	CCOC(=O)C1CCCCN1Cc2cccc(OC3CCN(CC3)C(=O)c4cc5nc(C)cc(C)n5n4)c2
SJ000551238-1	ND	CN(C1CCCN(C1)C2Cc3ccccc3C2)C(=O)c4cc5nc(C)cc(C)n5n4
SJ000551239-1	ND	CN(Cc1ccc(OCC2CCCN(C2)C(=O)c3cc4nc(C)cc(C)n4n3)cc1)Cc5cccc6ccccc56
SJ000551241-1	ND	O=C(N1CCOCC1)c2cc3nccc(c4ccc5ccccc5c4)n3n2
SJ000551242-1	ND	CCOC(=O)c1c(C)nc2cc(nn2c1C)C(=O)N3CCOCC3
SJ000551243-1	ND	ClCCc1cnc2cc(nn2c1)C(=O)N3CCCCCC3
SJ000551244-1	ND	CCOC(=O)C1CCCN(C1)C(=O)c2cc3nc(cc(c4ccccc4)n3n2)c5ccccc5
SJ000551245-1	ND	O=C(NCCCN1CCOCC1)c2cc3nc(cc(c4ccccc4)n3n2)c5ccccc5
SJ000551246-1	ND	O=C(N1CCN(CC1)C(=O)c2cnn3cccnc23)c4occc4
SJ000551247-1	ND	O=C(N1CCN(Cc2ccccc2)CC1)c3cc4nc(cc(c5ccccc5)n4n3)c6ccccc6
SJ000551248-1	ND	Cc1cc(nc2cc(nn12)C(=O)N3CCOCC3)c4ccccc4
SJ000551250-1	ND	CN(Cc1ccccc1)C2CCCN(C2)C(=O)c3cc4nc(C)cc(C)n4n3
SJ000551253-1	ND	O=C(Nc1cccnc1)C2CC2c3ccccc3
SJ000551254-1	4.82347	CN(C)c1ccc(NC(=O)C2CC2c3ccccc3)cc1
SJ000551255-1	ND	O=C(Nc1ccc(cc1)c2ccccc2)C3CC3c4ccccc4
SJ000551256-1	ND	CC(NC(=O)C1CC1c2ccccc2)c3ccccc3
SJ000551257-1	ND	COc1ccccc1NC(=O)C2CC2C
SJ000551258-1	ND	COc1ccc(cc1NC(=O)C2CC2C)C(C)(C)C
SJ000551259-1	ND	CC1(C)CC1C(=O)Nc2ccccc2[N+](=O)[O-]
SJ000551260-1	ND	CC1(C)CC1C(=O)Nc2ccc(cc2Br)[N+](=O)[O-]
SJ000551261-1	ND	CC1(C)CC1C(=O)Nc2ccc(cc2)c3ccc(NC(=O)C4CC4(C)C)cc3
SJ000551262-1	ND	CC1(C)CC1C(=O)Nc2ccc(cc2)[N+](=O)[O-]
SJ000551263-1	ND	CC(NC(=O)C1CC1(C)C)c2ccccc2
SJ000551264-1	ND	O=C(Nc1ccccc1OCCOc2ccccc2)C3CC3
SJ000551265-1	ND	O=C(Nc1ccccc1OCCCc2ccccc2)C3CC3
SJ000551266-1	ND	CCCCOc1ccccc1NC(=O)C2CC2
SJ000551267-1	ND	O=C(Nc1ccccc1OCc2ccccc2)C3CC3
SJ000551268-1	ND	C=CCOc1ccccc1NC(=O)C2CC2
SJ000551269-1	ND	Brc1ccccc1NC(=O)C2CC2
SJ000551270-1	ND	FC(F)(F)C1CC(Nc2c(Cl)c(nn12)C(=O)N3CCN(CC3)c4ccccc4)c5ccc(Cl)cc5
SJ000551271-1	ND	CN1CCN(CC1)C(=O)c2cc3nc(cc(n3n2)C(F)(F)F)c4ccc(C)cc4
SJ000551272-1	ND	CN(Cc1ccc(cc1)n2cccn2)C(=O)c3cc4NC(CC(n4n3)C(F)(F)F)c5ccc(C)cc5
SJ000551274-1	4.82347	Cc1ccc(cc1)C2CC(n3nc(cc3N2)C(=O)N(Cc4ccccc4)Cc5ccccc5)C(F)(F)F
SJ000551277-1	ND	CC1CCN(CC1)C(=O)c2cc3nc(cc(n3n2)C(F)(F)F)c4ccc(C)cc4
SJ000551278-1	ND	COc1ccc(cc1)C(CC(=O)Nc2ccc(OC)cc2OC)c3ccccc3
SJ000551279-1	ND	Cc1ccc(NC(=O)CC(c2ccccc2)c3ccccc3)c(Br)c1
SJ000551280-1	ND	Cc1ccc(C(CC(=O)Nc2ccccc2C)c3ccccc3)c(O)c1
SJ000551281-1	ND	COc1ccc(cc1)C(CC(=O)Nc2ccc(C)cc2C)c3ccccc3
SJ000551282-1	ND	COc1ccc(NC(=O)C2CC2c3ccc(Cl)cc3)c(C)c1
SJ000551283-1	4.05562	O=C(Nc1ccncc1)C2CC2c3ccccc3
SJ000551284-1	ND	CC1CCCC(C)N1CC(O)Cn2c3ccccc3c4ccccc24
SJ000551285-1	ND	Cc1nn(C)c(C(=O)Nc2ccc(cc2)C(=O)O)c1Br
SJ000551286-1	ND	Cn1ncc(c1C(=O)Nc2ccc(Cl)c(Cl)c2)[N+](=O)[O-]
SJ000551287-1	ND	Cn1ncc(Br)c1C(=O)N\N=C\c2ccc(Cl)c(c2)[N+](=O)[O-]
SJ000551288-1	ND	Cc1c(Br)c(nn1C)C(=O)N\N=C\c2ccccc2[N+](=O)[O-]
SJ000551289-1	ND	Cn1ncc(Cl)c1C(=O)N\N=C\c2ccc(cc2)[N+](=O)[O-]
SJ000551290-1	ND	Cn1ncc(Cl)c1C(=O)N\N=C\c2cccc(c2)[N+](=O)[O-]
SJ000551291-1	ND	Cn1ncc(c1C(=O)Nc2cc(Cl)ccc2Cl)[N+](=O)[O-]
SJ000551292-1	ND	Cc1nn(C)c(C(=O)NNC(=O)Nc2cccc(c2)[N+](=O)[O-])c1Br
SJ000551293-1	6.93325	Cc1nn(C)c(C(=O)NNC(=O)Nc2ccc(cc2)[N+](=O)[O-])c1Cl
SJ000551294-1	ND	CCOC(=O)c1ccc(NC(=O)c2c(I)cnn2C)cc1
SJ000551295-1	ND	Cc1nn(C)c(C(=O)Nc2cc(Oc3ccc(Cl)cc3)cc(c2)[N+](=O)[O-])c1Br
SJ000551296-1	6.2792	Cc1cc(C)c(C)c(Oc2cc(NC(=O)c3c(I)cnn3C)cc(c2)[N+](=O)[O-])c1
SJ000551297-1	ND	Cc1c(Br)c(nn1C)C(=O)Nc2ccc(cc2Cl)[N+](=O)[O-]
SJ000551298-1	ND	COc1ccc(Oc2cc(NC(=O)c3c(Br)c(C)nn3C)cc(c2)[N+](=O)[O-])cc1
SJ000551300-1	ND	CCOc1ccc(NC(=O)c2c(Br)cnn2CC)c(c1)[N+](=O)[O-]
SJ000551301-1	ND	CCn1ncc(Cl)c1C(=O)Nc2cc(ccc2OC)[N+](=O)[O-]
SJ000551303-1	ND	Cc1nn(C)c(C(=O)Nc2ccc(cc2Cl)[N+](=O)[O-])c1Br
SJ000551304-1	ND	Cc1c(Br)c(nn1C)C(=O)Nc2cc(ccc2F)[N+](=O)[O-]
SJ000551305-1	ND	Cc1cc(C)cc(Oc2cc(NC(=O)c3c(I)cnn3C)cc(c2)[N+](=O)[O-])c1
SJ000551306-1	ND	CC(C)Nc1nc(nc(n1)N2CCOCC2)N(c3ccccc3)c4ccccc4
SJ000551307-1	ND	CCOc1ccc(NC(=O)c2c(cnn2C)[N+](=O)[O-])cc1
SJ000551308-1	ND	Oc1ccc(\C=N\NC(=O)c2[nH]ncc2I)cc1[N+](=O)[O-]
SJ000551309-1	4.82347	Cn1nccc1C(=O)Nc2cc(Oc3ccc(Cl)cc3)cc(c2)[N+](=O)[O-]
SJ000551310-1	ND	CCn1nccc1C(=O)Nc2ccc(cc2OC)[N+](=O)[O-]
SJ000551312-1	ND	Cc1ccc(NC(=O)c2c(Cl)cnn2C)cc1
SJ000551313-1	ND	Cn1ncc(I)c1C(=O)Nc2ccc(F)cc2
SJ000551314-1	ND	COc1ccc(NC(=O)c2c(I)cnn2C)cc1
SJ000551315-1	ND	COC(=O)c1ccc(C)c(NC(=O)c2c(Cl)cnn2C)c1
SJ000551316-1	ND	Cc1cc(C(=O)Nc2cc(Oc3ccc(Cl)c(C)c3)cc(c2)[N+](=O)[O-])n(C)n1
SJ000551317-1	ND	Cc1ccc(C)c(NC(=O)c2c(Cl)cnn2C)c1
SJ000551323-1	ND	[O-][N+](=O)c1cc(NC(=O)c2[nH]ncc2Cl)ccc1F
SJ000551325-1	ND	COC(=O)c1cc(OC)c(OC)cc1NC(=O)c2nn(C)cc2I
SJ000551327-1	ND	Cn1cc(c(n1)C(=O)Nc2ccc(Cl)cc2Cl)[N+](=O)[O-]
SJ000551328-1	ND	Cn1ncc(c1C(=O)Nc2ccc(cc2)C(=O)O)[N+](=O)[O-]
SJ000551329-1	ND	CCCNC(=O)NCc1ccc(OC)c(OC)c1
SJ000551330-1	ND	COc1cc(CNC(=O)Nc2ccc(C)c(F)c2)cc(OC)c1OC
SJ000551331-1	ND	COc1ccc(CNC(=O)Nc2cccc(F)c2)cc1OC
SJ000551332-1	ND	COc1cc(CNC(=O)Nc2ccccc2)cc(OC)c1OC
SJ000551333-1	ND	COc1cc(CNC(=O)N)cc(OC)c1OC
SJ000551334-1	ND	COc1cc(CNC(C)C)cc(Br)c1OCC(=O)N
SJ000551335-1	ND	COc1cc(CO)cc(Cl)c1OCC(=O)N
SJ000551336-1	ND	CCNC(=O)c1cc(Br)c(OC)c(OC)c1
SJ000551337-1	ND	COc1cc(CNC(=O)c2ccc(Cl)cc2)cc(OC)c1OC
SJ000551338-1	4.82347	COc1cc(CNc2nnnn2CC=C)cc(Cl)c1OC
SJ000551339-1	ND	CCCCn1nnnc1NCc2ccc(cc2)N3CCCC3
SJ000551340-1	ND	Cn1ncc(I)c1C(=O)Nc2cc(Oc3ccc(Cl)cc3)cc(c2)[N+](=O)[O-]
SJ000551341-1	ND	Cc1cccc(Oc2cc(NC(=O)c3c(I)cnn3C)cc(c2)[N+](=O)[O-])c1
SJ000551342-1	ND	COc1ccc(cc1NC(=O)c2c(Cl)c(C)nn2C)[N+](=O)[O-]
SJ000551343-1	ND	Cc1ccc(cc1NC(=O)c2c(Cl)c(C)nn2C)[N+](=O)[O-]
SJ000551344-1	4.82347	CCn1ncc(Cl)c1C(=O)Nc2ccc(C)c(c2)[N+](=O)[O-]
SJ000551345-1	ND	Cc1ccc(NC(=O)c2c(Br)cnn2C)c(c1)[N+](=O)[O-]
SJ000551346-1	ND	Cc1nn(C)c(C(=O)Nc2cccc(c2)[N+](=O)[O-])c1Br
SJ000551347-1	ND	Cn1ncc(Br)c1C(=O)Nc2ccccc2[N+](=O)[O-]
SJ000551348-1	ND	Cn1ncc(I)c1C(=O)Nc2ccc(F)c(c2)[N+](=O)[O-]
SJ000551349-1	ND	Cc1ccc(NC(=O)c2nn(C)cc2I)cc1[N+](=O)[O-]
SJ000551350-1	ND	Cc1sc(NC(=O)c2nn(C)cc2I)c(C#N)c1C
SJ000551351-1	ND	Cc1nn(C)c(C)c1NC(=O)c2c(cnn2C)[N+](=O)[O-]
SJ000551352-1	ND	CN(C)c1nc(N)nc(Cn2nc(cc2C)[N+](=O)[O-])n1
SJ000551354-1	ND	Cc1ccc(NC(=O)c2c(Cl)cnn2C)nc1
SJ000551355-1	ND	Cn1cnc(c1C(=O)Nc2ccccc2)[N+](=O)[O-]
SJ000551357-1	ND	COCCOC(=O)c1c(C)oc2cc(Br)c(OC(=O)c3ccc(OC)cc3)cc12
SJ000551358-1	ND	CCOC(=O)c1c(C)oc2cc(Br)c(OC(=O)c3ccc(OC)c(OC)c3)cc12
SJ000551359-1	ND	CCOC(=O)c1c(C)oc2ccc(OCC(=O)OC(C)C)cc12
SJ000551360-1	ND	CCOc1cc2c(C(=O)OCCOC)c(C)oc2cc1Br
SJ000551361-1	ND	CCOC(=O)c1c(C)oc2cc(Br)c(OC(=O)C3CCCCC3)cc12
SJ000551362-1	ND	CCOC(=O)C(Oc1ccc2oc(C)c(C(=O)OCC)c2c1)c3ccccc3
SJ000551364-1	ND	Nc1nc(nc(n1)N2CCCCC2)N(c3ccccc3)c4ccccc4
SJ000551366-1	ND	COc1nc(nc(n1)N(C)C)N(C)C
SJ000551367-1	ND	Nc1ncnc(N2CCOCC2)c1N
SJ000551369-1	4.82347	CCN(CC)c1nc(Nc2ccc(O)cc2)nc(Nc3cc(C)ccc3C)n1
SJ000551370-1	4.82347	CCN(CC)c1nc(Nc2cccc(Br)c2)nc(Nc3cc(C)ccc3C)n1
SJ000551371-1	ND	CCOC(=O)c1cnc2c(C)cc(Cl)cc2c1Nc3cccc(c3)C(=O)C
SJ000551372-1	ND	CN(C)c1nc(N)nc(n1)c2cccnc2
SJ000551373-1	ND	Clc1nc(NCC=C)nc(n1)N(c2ccccc2)c3ccccc3
SJ000551374-1	ND	COCCOC(=O)c1c(C)oc2ccc(OCC(=O)c3ccccc3)cc12
SJ000551375-1	ND	CCOC(=O)c1c(C)oc2ccc(OCC(=O)c3ccccc3)cc12
SJ000551377-1	ND	COCCOC(=O)c1c(C)oc2ccc(OC(=O)c3ccc(OC)cc3)cc12
SJ000551378-1	ND	COC(=O)c1c(C)oc2ccc(OC(=O)c3c(C)oc4ccc(OC(=O)C)cc34)cc12
SJ000551379-1	ND	COC(=O)c1c(C)oc2ccc(OC(=O)c3ccccc3)cc12
SJ000551380-1	ND	CCOC(=O)c1c(C)oc2ccc(OC(=O)C)cc12
SJ000551382-1	ND	CCOC(=O)c1c(C)oc2cc(Br)c(OC(=O)C)c(OC(=O)C)c12
SJ000551384-1	ND	CCn1c(SCC(=O)Nc2cc(ccc2Cl)C(F)(F)F)nnc1c3ccc(OC)cc3
SJ000551385-1	ND	CCOC(=O)c1c(C)oc2c(F)c(F)c(F)c(F)c12
SJ000551386-1	ND	COc1c(Br)cc2oc(C)c(C(=O)OCCN(C)C)c2c1Br
SJ000551388-1	ND	CCN(CC)C(=O)c1c(C)oc2cc3c(C(=O)N(CC)CC)c(C)oc3cc12
SJ000551390-1	ND	COCCOC(=O)c1c(C)oc2cc(Br)c(OCC(=O)OCc3ccccc3)cc12
SJ000551391-1	ND	COC(=O)c1c(C)oc2ccc(OC(=O)c3cccc(OC)c3)cc12
SJ000551392-1	ND	OCCNc1cc(nc(n1)c2ccc(Br)cc2)N3CCOCC3
SJ000551393-1	ND	COc1ccc(Nc2cc(nc(n2)c3ccc(Br)cc3)N4CCOCC4)cc1
SJ000551394-1	ND	Brc1ccc(cc1)c2nc(cc(n2)N3CCOCC3)N4CCOCC4
SJ000551395-1	ND	Clc1cc(nc(n1)c2ccc(Br)cc2)N3CCOCC3
SJ000551396-1	ND	Cc1cc(nc(n1)c2ccc(Br)cc2)N3CCOCC3
SJ000551397-1	ND	Brc1ccc(cc1)c2nc(cc(n2)c3ccccc3)N4CCOCC4
SJ000551398-1	ND	Clc1cc(ncn1)N2CCOCC2
SJ000551399-1	ND	Cc1cc(nc(n1)c2ccccc2O)N3CCOCC3
SJ000551400-1	ND	Nc1nc(N)nc(n1)C(c2ccccc2)c3ccccc3
SJ000551401-1	ND	CN(C)c1nc(nc(n1)N2CCOCC2)N(CCOc3ccccc3C)C#N
SJ000551402-1	ND	CN(C)c1nc(nc(n1)N2CCOCC2)N(Cc3ccccc3)C#N
SJ000551403-1	ND	C1CN(CCO1)c2nc(Nc3ccccc3)nc(Nc4ccccc4)n2
SJ000551404-1	ND	CN(c1ccccc1)c2nc(nc(n2)N3CCOCC3)C#N
SJ000551405-1	ND	CC(=O)Nc1cccc(Nc2nc(nc(n2)N3CCOCC3)N(c4ccccc4)c5ccccc5)c1
SJ000551406-1	ND	CCCCCNc1nc(nc(n1)N2CCOCC2)N(c3ccccc3)c4ccccc4
SJ000551408-1	ND	CNc1nc(nc(n1)N2CCOCC2)N(c3ccccc3)c4ccccc4
SJ000551409-1	ND	Nc1cc(ccc1Cl)N2CCOCC2
SJ000551410-1	ND	CCN(CC)c1nc(nc(n1)N2CCOCC2)N(CC)C#N
SJ000551411-1	ND	CC(C)N(C#N)c1nc(nc(n1)N2CCOCC2)N(C)C
SJ000551412-1	ND	CCN(C#N)c1nc(nc(n1)N2CCOCC2)N(C)C
SJ000551413-1	5.15522	CC(C)c1ccc(NC(=O)\C=C\c2ccccc2)cc1
SJ000551414-1	ND	N#CNc1nc(nc(n1)N2CCOCC2)N3CCOCC3
SJ000551415-1	4.82347	CN(C)c1nc(nc(n1)N2CCOCC2)N(CCOc3ccccc3)C#N
SJ000551416-1	ND	CCNc1nc(nc(n1)N2CCOCC2)N(CC)C#N
SJ000551417-1	ND	Oc1cc(nc(n1)N2CCCCC2)c3ccccc3
SJ000551418-1	ND	Cc1cc(nc(n1)N(CCO)CCO)N2CCCCC2
SJ000551419-1	5.60953	CC(=O)Nc1cccc(Nc2nc(nc(n2)N3CCCCC3)N(c4ccccc4)c5ccccc5)c1
SJ000551422-1	ND	FC(F)(F)COc1nc(nc(n1)N2CCCCC2)N(c3ccccc3)c4ccccc4
SJ000551423-1	ND	C1CN(CCO1)c2nc(nc(n2)N3CCOCC3)N(c4ccccc4)c5ccccc5
SJ000551424-1	ND	CN1CCN(CC1)c2cc(N)nc(N)n2
SJ000551425-1	ND	Cc1cc(NCc2ccccc2)nc(n1)N3CCOCC3
SJ000551426-1	ND	Cc1cc(Nc2cccc(Cl)c2)nc(n1)N3CCOCC3
SJ000551427-1	ND	Cc1cc(Nc2ccccc2)nc(n1)N3CCOCC3
SJ000551634-1	ND	COc1cccc(c1)C2C(=C(C)NC3=C2C(=O)CC(C3)c4ccccc4)C(=O)Nc5ccc(F)cc5
SJ000551635-1	ND	COc1cc(cc(OC)c1OC)C2C(=C(C)NC3=C2C(=O)CC(C3)c4ccccc4)C(=O)Nc5ccc(F)cc5
SJ000551636-1	ND	Clc1ccc2N(Cc3ccccc3)C(=O)N(Cc4ccccc4)c2c1
SJ000551637-1	ND	CN1C(=O)N(C)c2cc(CNC3CCCCC3)ccc12
SJ000551638-1	ND	CN1C(=O)N(CC(=O)N2CCCCC2)c3ccccc13
SJ000551641-1	ND	Cc1ccc(C)c(OC2=C(Oc3c(CN4CCOCC4)c(O)ccc3C2=O)C(F)(F)F)c1
SJ000551642-1	4.82347	CN1CCN(Cc2c(O)ccc3C(=O)C(=C(Oc23)C(F)(F)F)Oc4cc(C)ccc4C)CC1
SJ000551643-1	4.82347	Oc1ccc2C(=O)C(=C(Oc2c1CN3CCCCC3)C(F)(F)F)Oc4ccccc4Cl
SJ000551644-1	5.45634	CCN1CCN(Cc2c(O)ccc3C(=O)C(=C(Oc23)C(F)(F)F)Oc4ccccc4Br)CC1
SJ000551645-1	5.27326	CN1CCN(Cc2c(O)ccc3C(=O)C(=C(Oc23)C(F)(F)F)Oc4cccc(C)c4)CC1
SJ000551646-1	ND	Cc1cc(C)cc(OC2=C(Oc3c(CN4CCOCC4)c(O)ccc3C2=O)C(F)(F)F)c1
SJ000551647-1	4.82347	CC1CCN(Cc2c(O)ccc3C(=O)C(=C(Oc23)C(F)(F)F)Oc4cccc(C)c4)CC1
SJ000551648-1	ND	Oc1ccc2C(=O)C(=C(Oc2c1CN3CCOCC3)C(F)(F)F)Oc4ccc5ccccc5c4
SJ000551649-1	4.82347	CN1CCN(Cc2c(O)ccc3C(=O)C(=C(Oc23)C(F)(F)F)Oc4ccc5ccccc5c4)CC1
SJ000551650-1	ND	Cc1cc(OC2=C(Oc3c(CN4CCOCC4)c(O)ccc3C2=O)C(F)(F)F)cc(C)c1Cl
SJ000551651-1	ND	COc1ccc(OC2=C(Oc3c(CN4CCCCCC4)c(O)ccc3C2=O)C(F)(F)F)cc1
SJ000551652-1	ND	COc1ccccc1C2=C(Oc3c(CN4CC(C)OC(C)C4)c(O)ccc3C2=O)C(F)(F)F
SJ000551653-1	ND	COc1ccc(cc1OC)C2=C(Oc3c(CN4CCCC4)c(O)ccc3C2=O)C(F)(F)F
SJ000551654-1	ND	COc1ccc(cc1OC)C2=C(Oc3c(CN4CC(C)OC(C)C4)c(O)ccc3C2=O)C(F)(F)F
SJ000551655-1	ND	COc1ccc(cc1OC)C2=C(Oc3c(CN4CCCCC4C)c(O)ccc3C2=O)C(F)(F)F
SJ000551656-1	ND	CC1CCN(Cc2c(O)ccc3C(=O)C(=C(Oc23)C(F)(F)F)c4cccc5ccccc45)CC1
SJ000551657-1	ND	CC1CN(Cc2c(O)ccc3C(=O)C(=C(Oc23)C(F)(F)F)c4cccc5ccccc45)CC(C)O1
SJ000551658-1	4.82347	COc1ccccc1C2=C(Oc3c(CN4CCCC4)c(O)ccc3C2=O)C(F)(F)F
SJ000551659-1	ND	Oc1ccc2C(=O)C(=C(Oc2c1CN3CCCCC3)C(F)(F)F)c4cccc5ccccc45
SJ000551660-1	ND	CCc1cc2C(=O)C(=C(Oc2c(CN(C)C)c1O)C(F)(F)F)Oc3ccccc3F
SJ000551662-1	ND	CCc1cc2C(=O)C(=C(Oc2c(CN3CCCCC3)c1O)C(F)(F)F)c4ccc(F)cc4
SJ000551663-1	ND	CN(C)Cc1c(O)ccc2C(=O)C(=C(Oc12)C(F)(F)F)Oc3ccccc3
SJ000551664-1	ND	CN(C)Cc1c(O)ccc2C(=O)C(=C(Oc12)C(F)(F)F)Oc3ccc(Br)cc3
SJ000551665-1	ND	COc1ccc(cc1OC)C2=C(Oc3c(CN4CCCC(C)C4)c(O)ccc3C2=O)C(F)(F)F
SJ000551666-1	ND	CC1CCCCN1Cc2c(O)ccc3C(=O)C(=C(Oc23)C(F)(F)F)c4cccc(Cl)c4
SJ000551667-1	ND	CN(C)Cc1c(O)ccc2C(=O)C(=C(Oc12)C(F)(F)F)Oc3cc(C)c(Cl)c(C)c3
SJ000551668-1	ND	CC1CCN(Cc2c(O)ccc3C(=O)C(=C(Oc23)C(F)(F)F)c4cccc(Cl)c4)CC1
SJ000551669-1	ND	Cc1c(O)ccc2C(=O)C(=C(Oc12)C(F)(F)F)Oc3ccc(Cl)cc3
SJ000551670-1	4.82347	Cc1cccc(OC2=C(Oc3c(CN4CCCC4)c(O)ccc3C2=O)C(F)(F)F)c1
SJ000551671-1	4.82347	CCOc1ccccc1OC2=C(Oc3c(CN4CCCCCC4)c(O)ccc3C2=O)C(F)(F)F
SJ000551672-1	4.82347	COc1ccccc1C2=C(Oc3c(CN(C)C4CCCCC4)c(O)ccc3C2=O)C(F)(F)F
SJ000551673-1	ND	CCC1CCCCN1Cc2c(O)ccc3C(=O)C(=C(Oc23)C(F)(F)F)Oc4ccc(OC)cc4
SJ000551674-1	ND	COc1ccc(cc1OC)C2=C(Oc3c(CN4CCN(C)CC4)c(O)ccc3C2=O)C(F)(F)F
SJ000551675-1	ND	COc1ccc(cc1OC)C2=C(Oc3c(CN4CCC(C)CC4)c(O)ccc3C2=O)C(F)(F)F
SJ000551676-1	ND	COc1ccc(cc1OC)C2=C(Oc3c(CN4CCOCC4)c(O)ccc3C2=O)C(F)(F)F
SJ000551677-1	ND	CC1CN(Cc2c(O)ccc3C(=O)C(=C(Oc23)C(F)(F)F)Oc4cccc(C)c4)CC(C)O1
SJ000551678-1	4.82347	CN1CCN(Cc2c(O)ccc3C(=O)C(=C(Oc23)C(F)(F)F)c4cccc5ccccc45)CC1
SJ000551679-1	4.82347	Oc1ccc2C(=O)C(=C(Oc2c1CN3CCCCC3)C(F)(F)F)Oc4ccccc4
SJ000551680-1	ND	CC1CN(Cc2c(O)ccc3C(=O)C(=C(Oc23)C(F)(F)F)Oc4cc(C)cc(C)c4)CC(C)O1
SJ000551681-1	5.26691	Oc1ccc2C(=O)C(=C(Oc2c1CN3CCCC3)C(F)(F)F)Oc4ccc5ccccc5c4
SJ000551682-1	ND	CC1CN(Cc2c(O)ccc3C(=O)C(=C(Oc23)C(F)(F)F)Oc4ccc5ccccc5c4)CC(C)O1
SJ000551683-1	ND	CCc1ccc(OC2=C(Oc3c(CN4CC(C)OC(C)C4)c(O)ccc3C2=O)C(F)(F)F)cc1
SJ000551685-1	4.82347	COc1ccc(OC2=C(Oc3c(CN4CCCC(C)C4)c(O)ccc3C2=O)C(F)(F)F)cc1
SJ000551686-1	ND	Oc1ccc2C(=O)C(=C(Oc2c1CN3CCOCC3)C(F)(F)F)Oc4ccccc4Cl
SJ000551687-1	5.23566	CN(C)Cc1c(O)ccc2C(=O)C(=C(Oc12)C(F)(F)F)Oc3ccc(cc3)C(C)(C)C
SJ000551688-1	ND	COc1ccccc1C2=C(Oc3c(CN4CCCCC4)c(O)ccc3C2=O)C(F)(F)F
SJ000551689-1	ND	Oc1ccc2C(=O)C(=C(Oc2c1CN3CCN(Cc4ccccc4)CC3)C(F)(F)F)c5ccccc5
SJ000551690-1	ND	CCC1CCCCN1Cc2c(O)ccc3C(=O)C(=C(Oc23)C(F)(F)F)c4ccccc4OC
SJ000551691-1	4.82347	COc1ccccc1C2=C(Oc3c(CN4CCC(C)CC4)c(O)ccc3C2=O)C(F)(F)F
SJ000551692-1	4.82347	COc1ccccc1C2=C(Oc3c(CN4CCOCC4)c(O)ccc3C2=O)C(F)(F)F
SJ000551693-1	4.82347	Cc1ccc2[nH]c(nc2c1)c3ccc(Br)cc3
SJ000551694-1	ND	Cc1ccc(cc1)c2nc3cc(C)ccc3[nH]2
SJ000551695-1	ND	COc1ccc(cc1)c2nc3cc(N)ccc3[nH]2
SJ000551696-1	5.11592	CCOc1ccc(cc1)c2nc3cc(C)ccc3[nH]2
SJ000551697-1	ND	CCN(CC)c1ccc(cc1)c2nc3cc(C)ccc3[nH]2
SJ000551699-1	ND	COCCOC(=O)c1c(C)oc2ccc(OCC(=C)C)cc12
SJ000551700-1	ND	CCOC(=O)c1c(C)oc2ccc(O)cc12
SJ000551701-1	4.82347	CCOC(=O)c1c(C)oc2ccc(OC)cc12
SJ000551704-1	5.00839	Cc1ccc2c(c1)c3CCCC4N(Cc5ccccc5F)CCCn2c34
SJ000551705-1	4.82347	CC(C)c1ccc(CN2CCCn3c4C2CCCc4c5cc(C)ccc35)cc1
SJ000551706-1	5.32685	Cc1cccc(CN2CCCn3c4C2CCCc4c5cc(C)ccc35)c1
SJ000551707-1	ND	CCc1ccc2c(c1)c3CCCC4NCCn2c34
SJ000551708-1	ND	Clc1cccc(C2NCCc3c2[nH]c4ccccc34)c1Cl
SJ000551714-1	ND	CCOc1cccc(CN2CCCn3c4C2CCCc4c5cc(C)ccc35)c1O
SJ000551721-1	ND	COc1cc(CN2CCCn3c4C2CCCc4c5cc(C)ccc35)cc(OC)c1O
SJ000551722-1	ND	COc1cc(OC)c(OC)cc1CN2CCCn3c4C2CCCc4c5cc(C)ccc35
SJ000551724-1	4.82347	COc1ccc(CN2CCCn3c4C2CCCc4c5cc(C)ccc35)cc1O
SJ000551725-1	ND	Cc1ccc2c(c1)c3CCCC4N(Cc5cccc(O)c5)CCCn2c34
SJ000551728-1	4.82347	COc1ccc(CN2CCCn3c4C2CCCc4c5cc(C)ccc35)c(OC)c1
SJ000551730-1	4.82347	Cc1ccc2c(c1)c3CCCC4N(Cc5ccc(Br)cc5)CCCn2c34
SJ000551733-1	4.82347	COc1ccc(CN2CCCn3c4C2CCCc4c5cc(C)ccc35)cc1
SJ000551735-1	4.82347	Cc1ccc2c(c1)c3CCCC4=NCCCn2c34
SJ000551736-1	ND	Cc1ccc2c(c1)c3CCCC4NCCCn2c34
SJ000551738-1	ND	Clc1ccccc1C2NCCc3c2[nH]c4ccccc34
SJ000551739-1	ND	Clc1ccc(C2NCCc3c2[nH]c4ccccc34)c(Cl)c1
SJ000551740-1	4.82347	O=C1N(Cc2occc2)C(=Nc3ccccc13)SCc4cn5ccccc5n4
SJ000551750-1	ND	O=C1CC(Sc2nc3ccccc3n12)c4cccc5ccccc45
SJ000551751-1	ND	CCOC(=O)c1c(NC(=O)CSc2nnc3ccc4ccccc4n23)scc1c5ccccc5
SJ000551756-1	ND	Fc1ccccc1NC(=O)CSc2nnc3ccc4ccccc4n23
SJ000551757-1	ND	Cc1cc2ccccc2n3c(SCC(=O)NCc4ccc5OCOc5c4)nnc13
SJ000551759-1	ND	COc1cc(cc(OC)c1OC)C2CC(=O)n3c(S2)nc4ccccc34
SJ000551760-1	ND	O=C1C=C(CSC2=Nc3ccccc3C(=O)N2Cc4ccc5OCOc5c4)N=C6C=CC=CN16
SJ000551762-1	ND	CCOC(=O)C1=C(C)N=C2SC(=Cc3c(OC)ccc4ccccc34)C(=O)N2C1c5ccc6OCOc6c5
SJ000553563-1	ND	Cc1cccc(C(=O)N2CCOCC2)c1[N+](=O)[O-]
SJ000553564-1	ND	[O-][N+](=O)c1ccc(Cl)cc1C(=O)N2CCOCC2
SJ000553565-1	ND	CC1CN(CC(C)O1)C(=O)c2ccccc2NC(=O)c3ccc(C)cc3
SJ000553566-1	ND	CC1CCN(CC1)C(=O)c2ccc(CSc3nc4cc[nH]cc4n3)cc2
SJ000553567-1	ND	Cc1ccc(cc1)C(=O)N2CCN(CC2)c3ccc(cc3C(F)(F)F)[N+](=O)[O-]
SJ000553568-1	ND	CC1CN(CCN1C(=O)c2ccc(C)cc2)C(=O)c3ccc(C)cc3
SJ000553570-1	ND	Cc1ccc(cc1)C(=O)N2CCN(CC2)c3ccc(F)cc3
SJ000553571-1	ND	Cc1ccc(cc1)C(=O)N2CCN(CC2)c3ccc(cc3Cl)[N+](=O)[O-]
SJ000553572-1	5.2313	COc1ccc(N2CCN(CC2)C(=O)c3ccc(C)cc3)c(c1)[N+](=O)[O-]
SJ000553573-1	ND	CC1CN(CC(C)O1)C(=O)c2cc(cc(c2)[N+](=O)[O-])C(=O)N3CC(C)OC(C)C3
SJ000553574-1	ND	COC(=O)c1cc(cc(c1)[N+](=O)[O-])C(=O)N2CCOCC2
SJ000553575-1	ND	Clc1ccc(SCc2ccc(cc2)C(=O)N3CCN(Cc4ccccc4)CC3)cc1
SJ000553576-1	ND	CCOc1ccc(cc1OCC)C(=O)N2CC(C)OC(C)C2
SJ000553577-1	ND	COC(=O)c1cc(cc(c1)[N+](=O)[O-])C(=O)N2CC(C)OC(C)C2
SJ000553578-1	ND	CC1CN(CC(C)O1)C(=O)c2ccc(C)c(c2)[N+](=O)[O-]
SJ000553579-1	ND	COc1ccc(cc1)N2CCN(CC2)C(=O)c3ccc(CSc4ccccc4)cc3
SJ000553580-1	ND	Cc1ccc(cc1)C(=O)N2CCN(CC2)c3ncccn3
SJ000553581-1	ND	Clc1ccc(OCc2ccc(cc2)C(=O)N3CCN(CC3)c4ccccc4)c(Cl)c1
SJ000553582-1	ND	Clc1ccccc1OCc2ccc(cc2)C(=O)N3CCN(CC3)c4ccccc4
SJ000553583-1	ND	CC1CCCCN1C(=O)c2ccc(COc3ccccc3Br)cc2
SJ000553584-1	ND	[O-][N+](=O)c1cc(F)c(F)cc1C(=O)N2CCOCC2
SJ000553585-1	ND	[O-][N+](=O)c1cc(cc(c1)C(=O)N2CCOCC2)C(=O)N3CCOCC3
SJ000553586-1	ND	FC(F)(F)c1ccc(cc1)C(=O)N2CCN(CC#N)CC2
SJ000553587-1	ND	Fc1cc(Cl)c(cc1F)C(=O)Nc2cc(cc(c2)C(=O)N3CCOCC3)C(=O)N4CCOCC4
SJ000553588-1	ND	CC1CN(CCN1C(=O)c2ccc(C)cc2)c3ccc(cc3Cl)[N+](=O)[O-]
SJ000553589-1	ND	CC(C)(C)c1ccc(cc1)C(=O)N2CCCCC2CCN3CCOCC3
SJ000553590-1	ND	Cc1ccc(cc1)C(=O)N2CCN(CC3=CC(=O)Oc4cc(C)ccc34)CC2
SJ000553591-1	ND	CS(=O)(=O)N1CCc2cc(ccc12)C(=O)N3CCOCC3
SJ000553592-1	ND	Cc1ccc(cc1)C(=O)N2CCN(CCc3ccncc3)CC2
SJ000553593-1	ND	Cc1ccc(cc1)C(=O)N2CCN(CCc3ccccn3)CC2
SJ000553594-1	ND	Cc1ccc(cc1)C(=O)N2CCN(CC2)c3cc(nc(C)n3)N4CCOCC4
SJ000553595-1	6.13328	Cc1ccc(Nc2cc(ncn2)N3CCN(CC3)C(=O)c4ccc(C)cc4)cc1
SJ000553596-1	ND	O=C(N1CCN(CC1)c2oc3ncccc3n2)c4ccc(cc4)C#N
SJ000553597-1	ND	CN1CCN(CC1)C(=O)c2ccc(CN3C(=O)CSc4ncccc34)cc2
SJ000553598-1	ND	CCN1CCN(CC1)C(=O)c2ccc(CN3C(=O)CCn4nc(C)cc34)cc2
SJ000553599-1	ND	Cc1ccc(cc1F)C(=O)N2CCC(CC2)c3onc(n3)c4ccccc4C
SJ000553600-1	ND	COc1ccc(cc1)N2CCN(CC2)C(=O)CC3CCN(CC3)C(=O)c4ccc(C)cc4
SJ000553601-1	ND	Cc1ccc(cc1)C(=O)N2CCC(CC(=O)N3CCCCC3)CC2
SJ000553602-1	ND	CCCN1CCN(CC1)C(=O)c2ccc(CN3C(=O)C(=Nc4ccccc34)C)cc2
SJ000553603-1	ND	CN1CCN(CC1)C(=O)c2ccc(CN3C(=O)C(=Nc4cc(C)c(C)cc34)C)cc2
SJ000553604-1	ND	CCc1ccc(cc1)C(=O)N2CCCC(C2)c3cccc(c3)C(=O)N4CCOCC4
SJ000553605-1	ND	CCc1ccc(cc1)C(=O)N2CCCC(C2)c3cccc(c3)C(=O)N4CCN(CC4)c5ccccc5F
SJ000553606-1	ND	CCCN1CCN(C2CCN(CC2)C(=O)c3ccc(CC)cc3)C1=O
SJ000553607-1	ND	CC(=O)c1ccc(cc1)C(=O)N2CCN(CC2)c3nc4cc(C)cc(C)c4s3
SJ000553608-1	ND	Cc1ccc(cc1)C(=O)N2CCN(Cc3noc(n3)c4ccccc4)CC2
SJ000553609-1	ND	Fc1ccc(cc1C(=O)N2CCOCC2)S(=O)(=O)N3CCOCC3
SJ000553610-1	ND	Cc1ccc(cc1)S(=O)(=O)NCc2ccc(cc2)C(=O)N3CCN(CC3)C4CCCCC4
SJ000553611-1	ND	CCn1c(nc2ccccc12)N3CCN(CC3)C(=O)c4ccc(C)cc4
SJ000553612-1	ND	Cc1ccc(cc1)C(=O)N2CCC(CCNC(=O)C(C)(C)C)CC2
SJ000553613-1	ND	Cc1ccc(cc1)C(=O)N2CCC(CCNC(=O)\C=C\c3ccccc3)CC2
SJ000553614-1	ND	O=C(N1CCN(Cc2noc3ccccc23)CC1)c4ccc(cc4)C#N
SJ000553615-1	ND	Cc1ccc(Cl)cc1N2CCN(CC2)C(=O)c3ccc(Cn4cncn4)cc3
SJ000553616-1	ND	O=C(N1CCN(CC1)c2ccccn2)c3ccc(Cn4cncn4)cc3
SJ000553617-1	ND	COc1ccc(cc1)N2CCN(CC2)C(=O)c3ccc(Cn4cncn4)cc3
SJ000553618-1	ND	Fc1ccccc1N2CCN(CC2)C(=O)c3ccc(Cn4cncn4)cc3
SJ000553620-1	ND	[O-][N+](=O)c1cc(ccc1F)C(=O)N2CCOCC2

## Sheet: HeldOutSet_Raw
SAMPLE	conc_uM	%activity
SJ000182713-2	0.000762842	4.49176
SJ000182713-2	0.00228853	1.14682
SJ000182713-2	0.00686558	0.194273
SJ000182713-2	0.0205967	-1.23548
SJ000182713-2	0.0617902	-0.40025
SJ000182713-2	0.185371	-1.51211
SJ000182713-2	0.556112	-2.38893
SJ000182713-2	1.66834	-2.55662
SJ000182713-2	5.00501	-3.92357
SJ000182713-2	15.015	-6.98662
SJ000288308-3	0.000762842	-0.87772
SJ000288308-3	0.00228853	-1.47047
SJ000288308-3	0.00686558	-1.92298
SJ000288308-3	0.0205967	-2.66941
SJ000288308-3	0.0617902	-0.279115
SJ000288308-3	0.185371	-4.21759
SJ000288308-3	0.556112	-2.01757
SJ000288308-3	1.66834	27.7486
SJ000288308-3	5.00501	100.651
SJ000288308-3	15.015	109.286
SJ000313563-2	0.000762842	4.01915
SJ000313563-2	0.00228853	3.49899
SJ000313563-2	0.00686558	2.9076
SJ000313563-2	0.0205967	1.3688
SJ000313563-2	0.0617902	1.25644
SJ000313563-2	0.185371	0.822398
SJ000313563-2	0.556112	2.26229
SJ000313563-2	1.66834	2.91605
SJ000313563-2	5.00501	7.79965
SJ000313563-2	15.015	20.5481
SJ000327715-2	0.000762842	3.11122
SJ000327715-2	0.00228853	3.7677
SJ000327715-2	0.00686558	0.442768
SJ000327715-2	0.0205967	1.30269
SJ000327715-2	0.0617902	0.0180745
SJ000327715-2	0.185371	-0.800012
SJ000327715-2	0.556112	-0.337853
SJ000327715-2	1.66834	-1.51426
SJ000327715-2	5.00501	-1.52544
SJ000327715-2	15.015	-6.35197
SJ000327716-2	0.000762842	5.32753
SJ000327716-2	0.00228853	3.67787
SJ000327716-2	0.00686558	1.8369
SJ000327716-2	0.0205967	2.53242
SJ000327716-2	0.0617902	1.72121
SJ000327716-2	0.185371	1.83815
SJ000327716-2	0.556112	1.5669
SJ000327716-2	1.66834	2.33591
SJ000327716-2	5.00501	21.5529
SJ000327716-2	15.015	69.6525
SJ000329214-2	0.000762842	-1.97027
SJ000329214-2	0.00228853	-2.81976
SJ000329214-2	0.00686558	-2.68523
SJ000329214-2	0.0205967	-3.2325
SJ000329214-2	0.0617902	-3.08392
SJ000329214-2	0.185371	-4.30764
SJ000329214-2	0.556112	-3.58064
SJ000329214-2	1.66834	-4.9786
SJ000329214-2	5.00501	-5.58838
SJ000329214-2	15.015	-0.568153
SJ000331677-2	0.000762842	5.3815
SJ000331677-2	0.00228853	2.39384
SJ000331677-2	0.00686558	2.93964
SJ000331677-2	0.0205967	1.67416
SJ000331677-2	0.0617902	2.21025
SJ000331677-2	0.185371	-0.671575
SJ000331677-2	0.556112	1.08424
SJ000331677-2	1.66834	0.829077
SJ000331677-2	5.00501	1.89506
SJ000331677-2	15.015	100.28
SJ000332466-2	0.000762842	9.46613
SJ000332466-2	0.00228853	3.59059
SJ000332466-2	0.00686558	2.13618
SJ000332466-2	0.0205967	2.59884
SJ000332466-2	0.0617902	2.58957
SJ000332466-2	0.185371	0.466155
SJ000332466-2	0.556112	0.708506
SJ000332466-2	1.66834	-0.541277
SJ000332466-2	5.00501	-0.856542
SJ000332466-2	15.015	2.35265
SJ000335783-2	0.000762842	3.87772
SJ000335783-2	0.00228853	3.38891
SJ000335783-2	0.00686558	6.24866
SJ000335783-2	0.0205967	9.90158
SJ000335783-2	0.0617902	-0.269894
SJ000335783-2	0.185371	1.63445
SJ000335783-2	0.556112	1.77043
SJ000335783-2	1.66834	1.87917
SJ000335783-2	5.00501	2.23258
SJ000335783-2	15.015	-2.82539
SJ000337426-2	0.000762842	6.62646
SJ000337426-2	0.00228853	3.89527
SJ000337426-2	0.00686558	2.09697
SJ000337426-2	0.0205967	2.36723
SJ000337426-2	0.0617902	2.2327
SJ000337426-2	0.185371	0.325546
SJ000337426-2	0.556112	-0.354823
SJ000337426-2	1.66834	-1.00683
SJ000337426-2	5.00501	-1.33259
SJ000337426-2	15.015	-3.67826
SJ000337545-2	0.000762842	-0.343245
SJ000337545-2	0.00228853	-1.12823
SJ000337545-2	0.00686558	0.674456
SJ000337545-2	0.0205967	0.759778
SJ000337545-2	0.0617902	0.786832
SJ000337545-2	0.185371	1.6913
SJ000337545-2	0.556112	2.57099
SJ000337545-2	1.66834	0.311209
SJ000337545-2	5.00501	-0.177273
SJ000337545-2	15.015	-6.42385
SJ000338440-2	0.000762842	2.99066
SJ000338440-2	0.00228853	2.43752
SJ000338440-2	0.00686558	3.58299
SJ000338440-2	0.0205967	0.606954
SJ000338440-2	0.0617902	2.14352
SJ000338440-2	0.185371	-1.22288
SJ000338440-2	0.556112	-0.575022
SJ000338440-2	1.66834	-1.10247
SJ000338440-2	5.00501	-2.4448
SJ000338440-2	15.015	-3.30212
SJ000338511-2	0.000762842	-1.94917
SJ000338511-2	0.00228853	-0.758606
SJ000338511-2	0.00686558	-1.57419
SJ000338511-2	0.0205967	-2.80189
SJ000338511-2	0.0617902	-0.74046
SJ000338511-2	0.185371	2.03552
SJ000338511-2	0.556112	-0.559804
SJ000338511-2	1.66834	1.21296
SJ000338511-2	5.00501	-0.890035
SJ000338511-2	15.015	-4.93602
SJ000338919-2	0.000762842	-4.74559
SJ000338919-2	0.00228853	-3.78479
SJ000338919-2	0.00686558	-3.87049
SJ000338919-2	0.0205967	-6.07019
SJ000338919-2	0.0617902	-3.18067
SJ000338919-2	0.185371	0.194216
SJ000338919-2	0.556112	3.38138
SJ000338919-2	1.66834	5.66455
SJ000338919-2	5.00501	3.80342
SJ000338919-2	15.015	-10.0802
SJ000339253-2	0.000762842	2.58759
SJ000339253-2	0.00228853	1.5294
SJ000339253-2	0.00686558	0.414064
SJ000339253-2	0.0205967	0.0495571
SJ000339253-2	0.0617902	-1.18585
SJ000339253-2	0.185371	-1.30787
SJ000339253-2	0.556112	-1.77987
SJ000339253-2	1.66834	-2.65328
SJ000339253-2	5.00501	-2.68571
SJ000339253-2	15.015	-2.47296
SJ000341771-2	0.000762842	-1.79216
SJ000341771-2	0.00228853	-0.382355
SJ000341771-2	0.00686558	-2.66457
SJ000341771-2	0.0205967	-3.41377
SJ000341771-2	0.0617902	-4.17135
SJ000341771-2	0.185371	-2.90025
SJ000341771-2	0.556112	-4.93445
SJ000341771-2	1.66834	-6.70286
SJ000341771-2	5.00501	-7.85109
SJ000341771-2	15.015	-2.19393
SJ000342064-2	0.000762842	2.33303
SJ000342064-2	0.00228853	1.82128
SJ000342064-2	0.00686558	0.628248
SJ000342064-2	0.0205967	0.882058
SJ000342064-2	0.0617902	-1.21009
SJ000342064-2	0.185371	-2.38764
SJ000342064-2	0.556112	-1.48386
SJ000342064-2	1.66834	-2.03915
SJ000342064-2	5.00501	-2.54377
SJ000342064-2	15.015	-7.13726
SJ000349335-2	0.000762842	7.61278
SJ000349335-2	0.00228853	2.22093
SJ000349335-2	0.00686558	0.613268
SJ000349335-2	0.0205967	0.676868
SJ000349335-2	0.0617902	0.101437
SJ000349335-2	0.185371	0.243731
SJ000349335-2	0.556112	0.0839594
SJ000349335-2	1.66834	-0.60739
SJ000349335-2	5.00501	-0.208435
SJ000349335-2	15.015	31.6268
SJ000354397-2	0.000762842	2.51564
SJ000354397-2	0.00228853	2.64829
SJ000354397-2	0.00686558	1.99554
SJ000354397-2	0.0205967	0.135326
SJ000354397-2	0.0617902	1.97037
SJ000354397-2	0.185371	-0.0734954
SJ000354397-2	0.556112	-1.20953
SJ000354397-2	1.66834	-3.11981
SJ000354397-2	5.00501	15.3756
SJ000354397-2	15.015	89.9376
SJ000366325-2	0.000762842	4.50329
SJ000366325-2	0.00228853	2.4349
SJ000366325-2	0.00686558	2.56075
SJ000366325-2	0.0205967	1.84408
SJ000366325-2	0.0617902	2.1994
SJ000366325-2	0.185371	1.08702
SJ000366325-2	0.556112	1.37904
SJ000366325-2	1.66834	2.09405
SJ000366325-2	5.00501	0.620148
SJ000366325-2	15.015	-4.80178
SJ000414813-2	0.000762842	-1.67924
SJ000414813-2	0.00228853	-0.985303
SJ000414813-2	0.00686558	-1.52528
SJ000414813-2	0.0205967	-1.87868
SJ000414813-2	0.0617902	-0.984545
SJ000414813-2	0.185371	-3.90307
SJ000414813-2	0.556112	-4.99939
SJ000414813-2	1.66834	-5.03541
SJ000414813-2	5.00501	-5.75781
SJ000414813-2	15.015	-6.31408
SJ000484717-2	0.000762842	1.16342
SJ000484717-2	0.00228853	1.48931
SJ000484717-2	0.00686558	0.74522
SJ000484717-2	0.0205967	0.51779
SJ000484717-2	0.0617902	0.509368
SJ000484717-2	0.185371	-0.334385
SJ000484717-2	0.556112	-0.215062
SJ000484717-2	1.66834	-1.48498
SJ000484717-2	5.00501	1.41157
SJ000484717-2	15.015	-7.56463
SJ000487122-2	0.000762842	3.63948
SJ000487122-2	0.00228853	6.36337
SJ000487122-2	0.00686558	3.97252
SJ000487122-2	0.0205967	2.49734
SJ000487122-2	0.0617902	1.68278
SJ000487122-2	0.185371	1.57375
SJ000487122-2	0.556112	2.31763
SJ000487122-2	1.66834	1.49631
SJ000487122-2	5.00501	0.64657
SJ000487122-2	15.015	-3.03476
SJ000498746-2	0.000762842	2.11454
SJ000498746-2	0.00228853	0.391474
SJ000498746-2	0.00686558	-0.224396
SJ000498746-2	0.0205967	0.463161
SJ000498746-2	0.0617902	0.66591
SJ000498746-2	0.185371	-0.5469
SJ000498746-2	0.556112	-1.64447
SJ000498746-2	1.66834	-0.984392
SJ000498746-2	5.00501	-1.74161
SJ000498746-2	15.015	24.9525
SJ000550368-1	0.000762842	4.8173
SJ000550368-1	0.00228853	3.01273
SJ000550368-1	0.00686558	2.77897
SJ000550368-1	0.0205967	2.71134
SJ000550368-1	0.0617902	2.04143
SJ000550368-1	0.185371	1.54332
SJ000550368-1	0.556112	0.845547
SJ000550368-1	1.66834	1.51809
SJ000550368-1	5.00501	1.89498
SJ000550368-1	15.015	14.6608
SJ000550369-1	0.000762842	2.826
SJ000550369-1	0.00228853	2.46747
SJ000550369-1	0.00686558	2.47912
SJ000550369-1	0.0205967	1.67423
SJ000550369-1	0.0617902	1.29557
SJ000550369-1	0.185371	0.932688
SJ000550369-1	0.556112	0.273575
SJ000550369-1	1.66834	-1.49927
SJ000550369-1	5.00501	-2.27558
SJ000550369-1	15.015	-4.17883
SJ000550370-1	0.000762842	-2.98518
SJ000550370-1	0.00228853	-1.06405
SJ000550370-1	0.00686558	-0.82071
SJ000550370-1	0.0205967	2.53326
SJ000550370-1	0.0617902	-0.185572
SJ000550370-1	0.185371	-2.60513
SJ000550370-1	0.556112	3.77409
SJ000550370-1	1.66834	8.5617
SJ000550370-1	5.00501	18.945
SJ000550370-1	15.015	11.7812
SJ000550371-1	0.000762842	2.92509
SJ000550371-1	0.00228853	0.97801
SJ000550371-1	0.00686558	1.16518
SJ000550371-1	0.0205967	1.05536
SJ000550371-1	0.0617902	3.08298
SJ000550371-1	0.185371	-1.29632
SJ000550371-1	0.556112	-0.487723
SJ000550371-1	1.66834	-0.337079
SJ000550371-1	5.00501	-3.52585
SJ000550371-1	15.015	1.004
SJ000550372-1	0.000762842	4.07566
SJ000550372-1	0.00228853	2.83539
SJ000550372-1	0.00686558	2.62212
SJ000550372-1	0.0205967	2.47613
SJ000550372-1	0.0617902	1.27169
SJ000550372-1	0.185371	1.04773
SJ000550372-1	0.556112	1.62903
SJ000550372-1	1.66834	0.779068
SJ000550372-1	5.00501	1.47962
SJ000550372-1	15.015	-2.44237
SJ000550373-1	0.000762842	4.07634
SJ000550373-1	0.00228853	3.65492
SJ000550373-1	0.00686558	2.45798
SJ000550373-1	0.0205967	1.70783
SJ000550373-1	0.0617902	1.32083
SJ000550373-1	0.185371	0.528203
SJ000550373-1	0.556112	1.54918
SJ000550373-1	1.66834	1.09173
SJ000550373-1	5.00501	3.5446
SJ000550373-1	15.015	101.504
SJ000550374-1	0.000762842	3.64014
SJ000550374-1	0.00228853	2.93213
SJ000550374-1	0.00686558	4.92781
SJ000550374-1	0.0205967	2.45975
SJ000550374-1	0.0617902	1.5744
SJ000550374-1	0.185371	0.673599
SJ000550374-1	0.556112	0.92016
SJ000550374-1	1.66834	1.62859
SJ000550374-1	5.00501	1.63132
SJ000550374-1	15.015	25.7575
SJ000550375-1	0.000762842	-0.229383
SJ000550375-1	0.00228853	-0.539331
SJ000550375-1	0.00686558	-0.987104
SJ000550375-1	0.0205967	-0.109268
SJ000550375-1	0.0617902	-0.177027
SJ000550375-1	0.185371	-2.1799
SJ000550375-1	0.556112	-2.05836
SJ000550375-1	1.66834	-3.20907
SJ000550375-1	5.00501	-2.5347
SJ000550375-1	15.015	102.41
SJ000550376-1	0.000762842	3.35867
SJ000550376-1	0.00228853	2.40843
SJ000550376-1	0.00686558	1.10169
SJ000550376-1	0.0205967	1.2738
SJ000550376-1	0.0617902	0.692408
SJ000550376-1	0.185371	0.310835
SJ000550376-1	0.556112	0.962859
SJ000550376-1	1.66834	1.27463
SJ000550376-1	5.00501	0.826024
SJ000550376-1	15.015	-3.90364
SJ000550377-1	0.000762842	-1.36765
SJ000550377-1	0.00228853	-2.25817
SJ000550377-1	0.00686558	-2.66273
SJ000550377-1	0.0205967	-1.96027
SJ000550377-1	0.0617902	-1.2495
SJ000550377-1	0.185371	14.4848
SJ000550377-1	0.556112	49.4568
SJ000550377-1	1.66834	63.832
SJ000550377-1	5.00501	79.3054
SJ000550377-1	15.015	103.528
SJ000550378-1	0.000762842	2.93249
SJ000550378-1	0.00228853	4.38067
SJ000550378-1	0.00686558	0.629438
SJ000550378-1	0.0205967	2.48725
SJ000550378-1	0.0617902	0.73983
SJ000550378-1	0.185371	-0.536741
SJ000550378-1	0.556112	0.685153
SJ000550378-1	1.66834	-0.121233
SJ000550378-1	5.00501	50.3807
SJ000550378-1	15.015	100.957
SJ000550379-1	0.000762842	2.83116
SJ000550379-1	0.00228853	1.7015
SJ000550379-1	0.00686558	2.07738
SJ000550379-1	0.0205967	0.768273
SJ000550379-1	0.0617902	2.02956
SJ000550379-1	0.185371	-0.926425
SJ000550379-1	0.556112	-0.235984
SJ000550379-1	1.66834	-0.624737
SJ000550379-1	5.00501	-1.3155
SJ000550379-1	15.015	14.8917
SJ000550380-1	0.000762842	2.2115
SJ000550380-1	0.00228853	0.955591
SJ000550380-1	0.00686558	1.61117
SJ000550380-1	0.0205967	0.162945
SJ000550380-1	0.0617902	1.11475
SJ000550380-1	0.185371	0.235646
SJ000550380-1	0.556112	0.851133
SJ000550380-1	1.66834	0.121334
SJ000550380-1	5.00501	2.85519
SJ000550380-1	15.015	51.0413
SJ000550381-1	0.000762842	2.92367
SJ000550381-1	0.00228853	1.81808
SJ000550381-1	0.00686558	2.92783
SJ000550381-1	0.0205967	0.868979
SJ000550381-1	0.0617902	1.64303
SJ000550381-1	0.185371	-0.0433203
SJ000550381-1	0.556112	-0.067447
SJ000550381-1	1.66834	6.54095
SJ000550381-1	5.00501	21.2653
SJ000550381-1	15.015	97.9868
SJ000550382-1	0.000762842	1.74787
SJ000550382-1	0.00228853	1.10764
SJ000550382-1	0.00686558	-0.555043
SJ000550382-1	0.0205967	0.490546
SJ000550382-1	0.0617902	-2.51682
SJ000550382-1	0.185371	-1.4961
SJ000550382-1	0.556112	-1.93058
SJ000550382-1	1.66834	-4.38658
SJ000550382-1	5.00501	-4.2127
SJ000550382-1	15.015	-4.722
SJ000550383-1	0.000762842	2.52475
SJ000550383-1	0.00228853	8.7423
SJ000550383-1	0.00686558	-1.79276
SJ000550383-1	0.0205967	-1.20062
SJ000550383-1	0.0617902	0.0345288
SJ000550383-1	0.185371	-2.69866
SJ000550383-1	0.556112	1.63065
SJ000550383-1	1.66834	69.7124
SJ000550383-1	5.00501	74.8094
SJ000550383-1	15.015	88.3419
SJ000550384-1	0.000762842	2.21084
SJ000550384-1	0.00228853	-0.0204834
SJ000550384-1	0.00686558	-0.0452661
SJ000550384-1	0.0205967	-1.22361
SJ000550384-1	0.0617902	-1.17949
SJ000550384-1	0.185371	-2.16322
SJ000550384-1	0.556112	-2.79561
SJ000550384-1	1.66834	-3.40192
SJ000550384-1	5.00501	-2.31695
SJ000550384-1	15.015	66.6855
SJ000550385-1	0.000762842	2.79288
SJ000550385-1	0.00228853	2.18167
SJ000550385-1	0.00686558	2.23905
SJ000550385-1	0.0205967	1.13122
SJ000550385-1	0.0617902	1.01052
SJ000550385-1	0.185371	0.186083
SJ000550385-1	0.556112	0.527855
SJ000550385-1	1.66834	0.372165
SJ000550385-1	5.00501	-1.06527
SJ000550385-1	15.015	-5.4521
SJ000550386-1	0.000762842	4.92437
SJ000550386-1	0.00228853	1.13056
SJ000550386-1	0.00686558	-0.719236
SJ000550386-1	0.0205967	-0.432237
SJ000550386-1	0.0617902	-1.766
SJ000550386-1	0.185371	-2.76546
SJ000550386-1	0.556112	-1.51046
SJ000550386-1	1.66834	-4.01481
SJ000550386-1	5.00501	-1.74195
SJ000550386-1	15.015	-5.51388
SJ000550387-1	0.000762842	4.49703
SJ000550387-1	0.00228853	3.84636
SJ000550387-1	0.00686558	2.27317
SJ000550387-1	0.0205967	3.61966
SJ000550387-1	0.0617902	2.90826
SJ000550387-1	0.185371	2.01361
SJ000550387-1	0.556112	1.96442
SJ000550387-1	1.66834	2.84297
SJ000550387-1	5.00501	1.88851
SJ000550387-1	15.015	0.996229
SJ000550388-1	0.000762842	2.6086
SJ000550388-1	0.00228853	1.41091
SJ000550388-1	0.00686558	1.54474
SJ000550388-1	0.0205967	-0.48759
SJ000550388-1	0.0617902	-1.82907
SJ000550388-1	0.185371	-2.098
SJ000550388-1	0.556112	2.15213
SJ000550388-1	1.66834	-2.00839
SJ000550388-1	5.00501	98.6697
SJ000550388-1	15.015	98.0889
SJ000550389-1	0.000762842	3.10085
SJ000550389-1	0.00228853	2.91269
SJ000550389-1	0.00686558	1.44522
SJ000550389-1	0.0205967	7.89262
SJ000550389-1	0.0617902	2.69789
SJ000550389-1	0.185371	1.55995
SJ000550389-1	0.556112	1.26773
SJ000550389-1	1.66834	3.05374
SJ000550389-1	5.00501	3.16654
SJ000550389-1	15.015	62.4676
SJ000550390-1	0.000762842	3.22741
SJ000550390-1	0.00228853	2.90841
SJ000550390-1	0.00686558	2.55361
SJ000550390-1	0.0205967	2.00863
SJ000550390-1	0.0617902	2.55208
SJ000550390-1	0.185371	0.961462
SJ000550390-1	0.556112	1.30406
SJ000550390-1	1.66834	6.61026
SJ000550390-1	5.00501	2.50675
SJ000550390-1	15.015	-0.340101
SJ000550391-1	0.000762842	3.30715
SJ000550391-1	0.00228853	5.78218
SJ000550391-1	0.00686558	1.51867
SJ000550391-1	0.0205967	2.33011
SJ000550391-1	0.0617902	1.7434
SJ000550391-1	0.185371	1.47135
SJ000550391-1	0.556112	0.421809
SJ000550391-1	1.66834	1.60421
SJ000550391-1	5.00501	0.141745
SJ000550391-1	15.015	-2.30247
SJ000550392-1	0.000762842	2.54537
SJ000550392-1	0.00228853	1.55396
SJ000550392-1	0.00686558	1.81005
SJ000550392-1	0.0205967	0.974135
SJ000550392-1	0.0617902	0.825945
SJ000550392-1	0.185371	0.259582
SJ000550392-1	0.556112	1.51028
SJ000550392-1	1.66834	1.3367
SJ000550392-1	5.00501	-0.22518
SJ000550392-1	15.015	-3.05909
SJ000550393-1	0.000762842	2.7411
SJ000550393-1	0.00228853	1.96779
SJ000550393-1	0.00686558	1.28145
SJ000550393-1	0.0205967	1.77995
SJ000550393-1	0.0617902	1.69611
SJ000550393-1	0.185371	-0.284917
SJ000550393-1	0.556112	0.749858
SJ000550393-1	1.66834	1.37784
SJ000550393-1	5.00501	-0.738402
SJ000550393-1	15.015	5.83015
SJ000550394-1	0.000762842	2.79806
SJ000550394-1	0.00228853	1.53956
SJ000550394-1	0.00686558	2.12129
SJ000550394-1	0.0205967	1.18092
SJ000550394-1	0.0617902	2.14298
SJ000550394-1	0.185371	1.17055
SJ000550394-1	0.556112	1.36673
SJ000550394-1	1.66834	1.92237
SJ000550394-1	5.00501	1.22498
SJ000550394-1	15.015	-2.85995
SJ000550395-1	0.000762842	1.94512
SJ000550395-1	0.00228853	1.19897
SJ000550395-1	0.00686558	0.963982
SJ000550395-1	0.0205967	0.180854
SJ000550395-1	0.0617902	0.39052
SJ000550395-1	0.185371	-1.58923
SJ000550395-1	0.556112	-1.44342
SJ000550395-1	1.66834	-1.65763
SJ000550395-1	5.00501	-3.72402
SJ000550395-1	15.015	64.8707
SJ000550396-1	0.000762842	2.35248
SJ000550396-1	0.00228853	2.2835
SJ000550396-1	0.00686558	1.18772
SJ000550396-1	0.0205967	0.552994
SJ000550396-1	0.0617902	-0.482469
SJ000550396-1	0.185371	-0.345773
SJ000550396-1	0.556112	-2.41157
SJ000550396-1	1.66834	-2.45724
SJ000550396-1	5.00501	-1.39866
SJ000550396-1	15.015	0.244904
SJ000550397-1	0.000762842	3.13747
SJ000550397-1	0.00228853	2.31486
SJ000550397-1	0.00686558	1.5939
SJ000550397-1	0.0205967	0.830831
SJ000550397-1	0.0617902	-1.05972
SJ000550397-1	0.185371	-1.71325
SJ000550397-1	0.556112	-2.30713
SJ000550397-1	1.66834	-4.11477
SJ000550397-1	5.00501	-4.00125
SJ000550397-1	15.015	-6.55237
SJ000550398-1	0.000762842	3.67577
SJ000550398-1	0.00228853	9.48568
SJ000550398-1	0.00686558	1.14257
SJ000550398-1	0.0205967	2.00396
SJ000550398-1	0.0617902	2.20889
SJ000550398-1	0.185371	0.477534
SJ000550398-1	0.556112	0.623174
SJ000550398-1	1.66834	-0.0853746
SJ000550398-1	5.00501	-2.32569
SJ000550398-1	15.015	21.8241
SJ000550399-1	0.000762842	5.5881
SJ000550399-1	0.00228853	2.96205
SJ000550399-1	0.00686558	1.85026
SJ000550399-1	0.0205967	2.54562
SJ000550399-1	0.0617902	3.22476
SJ000550399-1	0.185371	1.26184
SJ000550399-1	0.556112	0.815266
SJ000550399-1	1.66834	0.107632
SJ000550399-1	5.00501	0.53149
SJ000550399-1	15.015	41.8746
SJ000550400-1	0.000762842	0.171472
SJ000550400-1	0.00228853	0.147641
SJ000550400-1	0.00686558	-1.82969
SJ000550400-1	0.0205967	-2.89948
SJ000550400-1	0.0617902	-4.21806
SJ000550400-1	0.185371	0.551225
SJ000550400-1	0.556112	34.3769
SJ000550400-1	1.66834	68.6046
SJ000550400-1	5.00501	78.18
SJ000550400-1	15.015	83.9943
SJ000550401-1	0.000762842	3.63243
SJ000550401-1	0.00228853	6.05162
SJ000550401-1	0.00686558	1.78201
SJ000550401-1	0.0205967	1.21877
SJ000550401-1	0.0617902	1.77607
SJ000550401-1	0.185371	1.28329
SJ000550401-1	0.556112	1.45822
SJ000550401-1	1.66834	1.62174
SJ000550401-1	5.00501	2.42052
SJ000550401-1	15.015	-0.00189397
SJ000550402-1	0.000762842	2.70901
SJ000550402-1	0.00228853	-0.360652
SJ000550402-1	0.00686558	-0.176599
SJ000550402-1	0.0205967	-2.30819
SJ000550402-1	0.0617902	-2.12522
SJ000550402-1	0.185371	-2.84391
SJ000550402-1	0.556112	-2.41714
SJ000550402-1	1.66834	-3.81566
SJ000550402-1	5.00501	-3.38783
SJ000550402-1	15.015	-2.51434
SJ000550403-1	0.000762842	6.72404
SJ000550403-1	0.00228853	3.58519
SJ000550403-1	0.00686558	2.99619
SJ000550403-1	0.0205967	11.7734
SJ000550403-1	0.0617902	2.43713
SJ000550403-1	0.185371	1.27924
SJ000550403-1	0.556112	0.915208
SJ000550403-1	1.66834	0.0996741
SJ000550403-1	5.00501	1.13465
SJ000550403-1	15.015	14.5026
SJ000550404-1	0.000762842	0.678234
SJ000550404-1	0.00228853	0.227124
SJ000550404-1	0.00686558	0.0946614
SJ000550404-1	0.0205967	-2.19026
SJ000550404-1	0.0617902	-0.060535
SJ000550404-1	0.185371	-2.05399
SJ000550404-1	0.556112	-1.36889
SJ000550404-1	1.66834	-2.70359
SJ000550404-1	5.00501	-3.12446
SJ000550404-1	15.015	-3.9166
SJ000550405-1	0.000762842	6.75134
SJ000550405-1	0.00228853	0.413163
SJ000550405-1	0.00686558	0.544316
SJ000550405-1	0.0205967	-0.136764
SJ000550405-1	0.0617902	1.16634
SJ000550405-1	0.185371	-2.16041
SJ000550405-1	0.556112	-1.82346
SJ000550405-1	1.66834	-1.4139
SJ000550405-1	5.00501	-1.92914
SJ000550405-1	15.015	-5.71914
SJ000550406-1	0.000762842	0.944138
SJ000550406-1	0.00228853	2.69358
SJ000550406-1	0.00686558	2.35786
SJ000550406-1	0.0205967	-3.32437
SJ000550406-1	0.0617902	-4.05264
SJ000550406-1	0.185371	-3.97481
SJ000550406-1	0.556112	-2.78184
SJ000550406-1	1.66834	-1.28281
SJ000550406-1	5.00501	42.8236
SJ000550406-1	15.015	38.1132
SJ000550408-1	0.000762842	3.00199
SJ000550408-1	0.00228853	4.36923
SJ000550408-1	0.00686558	-1.40381
SJ000550408-1	0.0205967	-2.42584
SJ000550408-1	0.0617902	-2.90487
SJ000550408-1	0.185371	-3.563
SJ000550408-1	0.556112	-4.85235
SJ000550408-1	1.66834	-1.97701
SJ000550408-1	5.00501	-2.70765
SJ000550408-1	15.015	-5.18837
SJ000550413-1	0.000762842	2.46174
SJ000550413-1	0.00228853	0.0161783
SJ000550413-1	0.00686558	0.863156
SJ000550413-1	0.0205967	-2.29033
SJ000550413-1	0.0617902	-3.91704
SJ000550413-1	0.185371	-1.98808
SJ000550413-1	0.556112	-3.11594
SJ000550413-1	1.66834	-2.29292
SJ000550413-1	5.00501	-6.57558
SJ000550413-1	15.015	-4.80091
SJ000550416-1	0.000762842	6.19314
SJ000550416-1	0.00228853	1.18189
SJ000550416-1	0.00686558	-0.848906
SJ000550416-1	0.0205967	3.7798
SJ000550416-1	0.0617902	0.194917
SJ000550416-1	0.185371	-2.27199
SJ000550416-1	0.556112	-2.77887
SJ000550416-1	1.66834	-4.13173
SJ000550416-1	5.00501	23.7833
SJ000550416-1	15.015	87.215
SJ000550417-1	0.000762842	5.16054
SJ000550417-1	0.00228853	3.51696
SJ000550417-1	0.00686558	0.477821
SJ000550417-1	0.0205967	10.4422
SJ000550417-1	0.0617902	0.912557
SJ000550417-1	0.185371	0.8745
SJ000550417-1	0.556112	-1.28902
SJ000550417-1	1.66834	0.57768
SJ000550417-1	5.00501	0.818671
SJ000550417-1	15.015	-3.19527
SJ000550420-1	0.000762842	5.36482
SJ000550420-1	0.00228853	4.77238
SJ000550420-1	0.00686558	3.7006
SJ000550420-1	0.0205967	1.81061
SJ000550420-1	0.0617902	2.04786
SJ000550420-1	0.185371	-0.95773
SJ000550420-1	0.556112	-1.77387
SJ000550420-1	1.66834	42.3026
SJ000550420-1	5.00501	89.3493
SJ000550420-1	15.015	102.841
SJ000550421-1	0.000762842	1.91513
SJ000550421-1	0.00228853	1.51508
SJ000550421-1	0.00686558	1.08112
SJ000550421-1	0.0205967	-1.1306
SJ000550421-1	0.0617902	-0.231911
SJ000550421-1	0.185371	-2.27046
SJ000550421-1	0.556112	-0.76545
SJ000550421-1	1.66834	-1.30182
SJ000550421-1	5.00501	-1.90457
SJ000550421-1	15.015	-4.70015
SJ000550422-1	0.000762842	5.32563
SJ000550422-1	0.00228853	2.57935
SJ000550422-1	0.00686558	-1.05765
SJ000550422-1	0.0205967	-0.950296
SJ000550422-1	0.0617902	-1.62958
SJ000550422-1	0.185371	-1.78602
SJ000550422-1	0.556112	0.108645
SJ000550422-1	1.66834	-1.98948
SJ000550422-1	5.00501	-4.17075
SJ000550422-1	15.015	-10.1311
SJ000550423-1	0.000762842	6.00465
SJ000550423-1	0.00228853	5.86732
SJ000550423-1	0.00686558	4.58638
SJ000550423-1	0.0205967	7.4683
SJ000550423-1	0.0617902	2.53285
SJ000550423-1	0.185371	1.06203
SJ000550423-1	0.556112	0.0122354
SJ000550423-1	1.66834	0.0319444
SJ000550423-1	5.00501	1.76862
SJ000550423-1	15.015	33.6777
SJ000550424-1	0.000762842	0.826048
SJ000550424-1	0.00228853	1.85741
SJ000550424-1	0.00686558	-0.572408
SJ000550424-1	0.0205967	-0.549786
SJ000550424-1	0.0617902	-0.763142
SJ000550424-1	0.185371	-2.62882
SJ000550424-1	0.556112	-1.80991
SJ000550424-1	1.66834	-2.5384
SJ000550424-1	5.00501	0.146033
SJ000550424-1	15.015	-6.35821
SJ000550425-1	0.000762842	2.34421
SJ000550425-1	0.00228853	3.13686
SJ000550425-1	0.00686558	1.85478
SJ000550425-1	0.0205967	-0.405835
SJ000550425-1	0.0617902	2.32645
SJ000550425-1	0.185371	-0.255572
SJ000550425-1	0.556112	-0.647708
SJ000550425-1	1.66834	-0.858039
SJ000550425-1	5.00501	-2.47653
SJ000550425-1	15.015	92.9883
SJ000550426-1	0.000762842	3.4684
SJ000550426-1	0.00228853	3.73384
SJ000550426-1	0.00686558	4.08872
SJ000550426-1	0.0205967	-0.415023
SJ000550426-1	0.0617902	-0.698131
SJ000550426-1	0.185371	-1.67341
SJ000550426-1	0.556112	-2.15578
SJ000550426-1	1.66834	-2.36818
SJ000550426-1	5.00501	-2.79299
SJ000550426-1	15.015	-6.1031
SJ000550427-1	0.000762842	2.24336
SJ000550427-1	0.00228853	1.61588
SJ000550427-1	0.00686558	0.693246
SJ000550427-1	0.0205967	0.311611
SJ000550427-1	0.0617902	0.42364
SJ000550427-1	0.185371	-1.03219
SJ000550427-1	0.556112	-0.595989
SJ000550427-1	1.66834	-0.223129
SJ000550427-1	5.00501	-0.790135
SJ000550427-1	15.015	-1.60465
SJ000550428-1	0.000762842	1.11898
SJ000550428-1	0.00228853	-1.37876
SJ000550428-1	0.00686558	0.862309
SJ000550428-1	0.0205967	0.165266
SJ000550428-1	0.0617902	0.182391
SJ000550428-1	0.185371	0.0623551
SJ000550428-1	0.556112	0.396843
SJ000550428-1	1.66834	1.82366
SJ000550428-1	5.00501	4.90798
SJ000550428-1	15.015	-2.37912
SJ000550429-1	0.000762842	1.10648
SJ000550429-1	0.00228853	2.24799
SJ000550429-1	0.00686558	-0.0535625
SJ000550429-1	0.0205967	-0.332609
SJ000550429-1	0.0617902	0.184526
SJ000550429-1	0.185371	-0.937059
SJ000550429-1	0.556112	-2.22389
SJ000550429-1	1.66834	-2.27756
SJ000550429-1	5.00501	-2.51749
SJ000550429-1	15.015	-2.81544
SJ000550430-1	0.000762842	1.77889
SJ000550430-1	0.00228853	4.02612
SJ000550430-1	0.00686558	-0.810713
SJ000550430-1	0.0205967	0.0355661
SJ000550430-1	0.0617902	-0.262848
SJ000550430-1	0.185371	-1.82633
SJ000550430-1	0.556112	-2.34141
SJ000550430-1	1.66834	-2.47273
SJ000550430-1	5.00501	0.430432
SJ000550430-1	15.015	-4.66808
SJ000550431-1	0.000762842	-0.293856
SJ000550431-1	0.00228853	0.0326485
SJ000550431-1	0.00686558	2.34534
SJ000550431-1	0.0205967	1.47621
SJ000550431-1	0.0617902	0.785299
SJ000550431-1	0.185371	1.15037
SJ000550431-1	0.556112	-0.599141
SJ000550431-1	1.66834	-0.501357
SJ000550431-1	5.00501	-7.03154
SJ000550431-1	15.015	-6.8958
SJ000550432-1	0.000762842	-2.49863
SJ000550432-1	0.00228853	-2.43695
SJ000550432-1	0.00686558	-0.917079
SJ000550432-1	0.0205967	-1.82109
SJ000550432-1	0.0617902	-1.28676
SJ000550432-1	0.185371	-3.66848
SJ000550432-1	0.556112	-4.10708
SJ000550432-1	1.66834	-5.60834
SJ000550432-1	5.00501	-6.19355
SJ000550432-1	15.015	-6.22567
SJ000550433-1	0.000762842	1.0682
SJ000550433-1	0.00228853	-1.83893
SJ000550433-1	0.00686558	2.60153
SJ000550433-1	0.0205967	-3.3041
SJ000550433-1	0.0617902	-4.22096
SJ000550433-1	0.185371	-4.20301
SJ000550433-1	0.556112	-3.17043
SJ000550433-1	1.66834	-2.53094
SJ000550433-1	5.00501	-1.94012
SJ000550433-1	15.015	-3.18454
SJ000550434-1	0.000762842	2.07644
SJ000550434-1	0.00228853	1.23664
SJ000550434-1	0.00686558	0.878664
SJ000550434-1	0.0205967	-0.511327
SJ000550434-1	0.0617902	0.768119
SJ000550434-1	0.185371	-1.59454
SJ000550434-1	0.556112	-0.884271
SJ000550434-1	1.66834	-1.44276
SJ000550434-1	5.00501	-3.12259
SJ000550434-1	15.015	-8.83447
SJ000550435-1	0.000762842	6.16805
SJ000550435-1	0.00228853	3.97343
SJ000550435-1	0.00686558	3.36804
SJ000550435-1	0.0205967	3.45905
SJ000550435-1	0.0617902	2.46675
SJ000550435-1	0.185371	0.249118
SJ000550435-1	0.556112	0.381252
SJ000550435-1	1.66834	1.97956
SJ000550435-1	5.00501	19.098
SJ000550435-1	15.015	101.156
SJ000550436-1	0.000762842	2.45361
SJ000550436-1	0.00228853	0.180129
SJ000550436-1	0.00686558	-2.4498
SJ000550436-1	0.0205967	-2.51638
SJ000550436-1	0.0617902	-4.03239
SJ000550436-1	0.185371	-0.78411
SJ000550436-1	0.556112	-1.91266
SJ000550436-1	1.66834	-1.83954
SJ000550436-1	5.00501	-1.95474
SJ000550436-1	15.015	-3.39784
SJ000550437-1	0.000762842	4.24471
SJ000550437-1	0.00228853	4.71099
SJ000550437-1	0.00686558	3.17434
SJ000550437-1	0.0205967	2.2702
SJ000550437-1	0.0617902	-0.71992
SJ000550437-1	0.185371	0.189508
SJ000550437-1	0.556112	0.321802
SJ000550437-1	1.66834	1.6055
SJ000550437-1	5.00501	0.591164
SJ000550437-1	15.015	-0.126317
SJ000550438-1	0.000762842	1.93909
SJ000550438-1	0.00228853	3.96495
SJ000550438-1	0.00686558	0.558666
SJ000550438-1	0.0205967	-4.00177
SJ000550438-1	0.0617902	-3.69065
SJ000550438-1	0.185371	-1.1828
SJ000550438-1	0.556112	-6.27347
SJ000550438-1	1.66834	-4.81349
SJ000550438-1	5.00501	-1.53451
SJ000550438-1	15.015	-0.668556
SJ000550439-1	0.000762842	0.856146
SJ000550439-1	0.00228853	2.53478
SJ000550439-1	0.00686558	0.975789
SJ000550439-1	0.0205967	-0.136908
SJ000550439-1	0.0617902	-1.85862
SJ000550439-1	0.185371	-1.78301
SJ000550439-1	0.556112	-2.00093
SJ000550439-1	1.66834	-3.63655
SJ000550439-1	5.00501	-3.88196
SJ000550439-1	15.015	-2.2634
SJ000550442-1	0.000762842	4.8176
SJ000550442-1	0.00228853	1.74923
SJ000550442-1	0.00686558	1.64691
SJ000550442-1	0.0205967	-1.58387
SJ000550442-1	0.0617902	-0.649265
SJ000550442-1	0.185371	-0.964302
SJ000550442-1	0.556112	-0.753977
SJ000550442-1	1.66834	-1.26162
SJ000550442-1	5.00501	-1.44521
SJ000550442-1	15.015	-5.39225
SJ000550444-1	0.000762842	3.22696
SJ000550444-1	0.00228853	2.04427
SJ000550444-1	0.00686558	0.0387516
SJ000550444-1	0.0205967	-1.14232
SJ000550444-1	0.0617902	0.0764979
SJ000550444-1	0.185371	-1.9578
SJ000550444-1	0.556112	-2.30709
SJ000550444-1	1.66834	-3.39228
SJ000550444-1	5.00501	-3.05492
SJ000550444-1	15.015	-3.86875
SJ000550445-1	0.000762842	3.57876
SJ000550445-1	0.00228853	3.96655
SJ000550445-1	0.00686558	2.89475
SJ000550445-1	0.0205967	0.324015
SJ000550445-1	0.0617902	-0.378085
SJ000550445-1	0.185371	-0.258617
SJ000550445-1	0.556112	-1.00445
SJ000550445-1	1.66834	-1.48907
SJ000550445-1	5.00501	18.4148
SJ000550445-1	15.015	45.4882
SJ000550446-1	0.000762842	3.3235
SJ000550446-1	0.00228853	2.53741
SJ000550446-1	0.00686558	1.52983
SJ000550446-1	0.0205967	0.883196
SJ000550446-1	0.0617902	0.166782
SJ000550446-1	0.185371	-0.504971
SJ000550446-1	0.556112	-1.55648
SJ000550446-1	1.66834	-1.91153
SJ000550446-1	5.00501	-3.2758
SJ000550446-1	15.015	66.3956
SJ000550447-1	0.000762842	5.20416
SJ000550447-1	0.00228853	2.16914
SJ000550447-1	0.00686558	1.71227
SJ000550447-1	0.0205967	1.2314
SJ000550447-1	0.0617902	-0.536524
SJ000550447-1	0.185371	-0.269794
SJ000550447-1	0.556112	-0.808649
SJ000550447-1	1.66834	-1.40224
SJ000550447-1	5.00501	-0.253523
SJ000550447-1	15.015	10.0226
SJ000550448-1	0.000762842	3.15732
SJ000550448-1	0.00228853	2.55638
SJ000550448-1	0.00686558	1.61252
SJ000550448-1	0.0205967	1.88522
SJ000550448-1	0.0617902	0.575523
SJ000550448-1	0.185371	0.58195
SJ000550448-1	0.556112	-0.151117
SJ000550448-1	1.66834	-0.187
SJ000550448-1	5.00501	2.57892
SJ000550448-1	15.015	97.8779
SJ000550449-1	0.000762842	2.23994
SJ000550449-1	0.00228853	11.3332
SJ000550449-1	0.00686558	0.779862
SJ000550449-1	0.0205967	0.416291
SJ000550449-1	0.0617902	-0.650196
SJ000550449-1	0.185371	-1.31343
SJ000550449-1	0.556112	-1.47312
SJ000550449-1	1.66834	-1.54395
SJ000550449-1	5.00501	-2.39758
SJ000550449-1	15.015	5.43623
SJ000550450-1	0.000762842	1.99314
SJ000550450-1	0.00228853	1.66111
SJ000550450-1	0.00686558	3.49692
SJ000550450-1	0.0205967	0.352421
SJ000550450-1	0.0617902	-0.921841
SJ000550450-1	0.185371	-0.917379
SJ000550450-1	0.556112	-1.05004
SJ000550450-1	1.66834	-2.02526
SJ000550450-1	5.00501	-2.2285
SJ000550450-1	15.015	-2.08256
SJ000550451-1	0.000762842	2.53688
SJ000550451-1	0.00228853	1.80584
SJ000550451-1	0.00686558	0.746953
SJ000550451-1	0.0205967	0.395175
SJ000550451-1	0.0617902	-0.540099
SJ000550451-1	0.185371	-0.320958
SJ000550451-1	0.556112	-1.34031
SJ000550451-1	1.66834	-2.99888
SJ000550451-1	5.00501	-3.32462
SJ000550451-1	15.015	96.4151
SJ000550452-1	0.000762842	-0.395493
SJ000550452-1	0.00228853	-0.888313
SJ000550452-1	0.00686558	1.28926
SJ000550452-1	0.0205967	0.640618
SJ000550452-1	0.0617902	-0.165138
SJ000550452-1	0.185371	-1.48663
SJ000550452-1	0.556112	-0.339649
SJ000550452-1	1.66834	0.329864
SJ000550452-1	5.00501	-0.413764
SJ000550452-1	15.015	-0.696281
SJ000550454-1	0.000762842	1.10716
SJ000550454-1	0.00228853	0.309995
SJ000550454-1	0.00686558	0.371893
SJ000550454-1	0.0205967	0.326652
SJ000550454-1	0.0617902	-1.36906
SJ000550454-1	0.185371	1.68411
SJ000550454-1	0.556112	4.21582
SJ000550454-1	1.66834	5.03083
SJ000550454-1	5.00501	6.19081
SJ000550454-1	15.015	4.7996
SJ000550455-1	0.000762842	-1.68621
SJ000550455-1	0.00228853	-2.9945
SJ000550455-1	0.00686558	-0.854934
SJ000550455-1	0.0205967	-2.59973
SJ000550455-1	0.0617902	-1.94293
SJ000550455-1	0.185371	-2.01125
SJ000550455-1	0.556112	0.848682
SJ000550455-1	1.66834	0.538741
SJ000550455-1	5.00501	1.58204
SJ000550455-1	15.015	-2.35348
SJ000550457-1	0.000762842	2.05658
SJ000550457-1	0.00228853	1.1474
SJ000550457-1	0.00686558	0.402756
SJ000550457-1	0.0205967	0.434893
SJ000550457-1	0.0617902	-1.43256
SJ000550457-1	0.185371	-1.43828
SJ000550457-1	0.556112	-2.81046
SJ000550457-1	1.66834	-3.20544
SJ000550457-1	5.00501	-3.75321
SJ000550457-1	15.015	-5.49252
SJ000550458-1	0.000762842	-2.40694
SJ000550458-1	0.00228853	-1.55297
SJ000550458-1	0.00686558	-0.544033
SJ000550458-1	0.0205967	1.30389
SJ000550458-1	0.0617902	-1.03363
SJ000550458-1	0.185371	0.214106
SJ000550458-1	0.556112	1.14434
SJ000550458-1	1.66834	1.87659
SJ000550458-1	5.00501	2.39894
SJ000550458-1	15.015	24.7648
SJ000550459-1	0.000762842	-1.63811
SJ000550459-1	0.00228853	0.389054
SJ000550459-1	0.00686558	-0.894843
SJ000550459-1	0.0205967	-2.20694
SJ000550459-1	0.0617902	-3.17104
SJ000550459-1	0.185371	-0.84467
SJ000550459-1	0.556112	-1.4401
SJ000550459-1	1.66834	-3.77977
SJ000550459-1	5.00501	-2.19966
SJ000550459-1	15.015	39.2798
SJ000550460-1	0.000762842	-1.58415
SJ000550460-1	0.00228853	-0.807314
SJ000550460-1	0.00686558	-0.416503
SJ000550460-1	0.0205967	-0.889501
SJ000550460-1	0.0617902	-1.30648
SJ000550460-1	0.185371	1.1285
SJ000550460-1	0.556112	-0.887289
SJ000550460-1	1.66834	-0.760167
SJ000550460-1	5.00501	-2.9846
SJ000550460-1	15.015	29.7857
SJ000550461-1	0.000762842	1.80934
SJ000550461-1	0.00228853	1.44777
SJ000550461-1	0.00686558	-0.103127
SJ000550461-1	0.0205967	-1.76991
SJ000550461-1	0.0617902	-1.81764
SJ000550461-1	0.185371	7.95451
SJ000550461-1	0.556112	70.3771
SJ000550461-1	1.66834	97.5639
SJ000550461-1	5.00501	97.236
SJ000550461-1	15.015	95.6675
SJ000550462-1	0.000762842	2.6754
SJ000550462-1	0.00228853	2.61846
SJ000550462-1	0.00686558	1.04842
SJ000550462-1	0.0205967	-1.01787
SJ000550462-1	0.0617902	1.33967
SJ000550462-1	0.185371	-1.47998
SJ000550462-1	0.556112	13.6958
SJ000550462-1	1.66834	63.4398
SJ000550462-1	5.00501	98.8863
SJ000550462-1	15.015	98.0433
SJ000550463-1	0.000762842	2.16882
SJ000550463-1	0.00228853	2.44014
SJ000550463-1	0.00686558	0.162316
SJ000550463-1	0.0205967	0.901135
SJ000550463-1	0.0617902	-0.591871
SJ000550463-1	0.185371	-2.23939
SJ000550463-1	0.556112	-0.95653
SJ000550463-1	1.66834	-1.45513
SJ000550463-1	5.00501	-0.75467
SJ000550463-1	15.015	96.5203
SJ000550464-1	0.000762842	2.07991
SJ000550464-1	0.00228853	0.675479
SJ000550464-1	0.00686558	0.0335642
SJ000550464-1	0.0205967	-1.27389
SJ000550464-1	0.0617902	-0.126614
SJ000550464-1	0.185371	-1.18381
SJ000550464-1	0.556112	-1.27354
SJ000550464-1	1.66834	-1.66999
SJ000550464-1	5.00501	-1.61798
SJ000550464-1	15.015	11.8461
SJ000550465-1	0.000762842	2.45437
SJ000550465-1	0.00228853	2.35252
SJ000550465-1	0.00686558	1.96132
SJ000550465-1	0.0205967	0.383916
SJ000550465-1	0.0617902	-0.451257
SJ000550465-1	0.185371	-0.74083
SJ000550465-1	0.556112	-1.22667
SJ000550465-1	1.66834	-3.23925
SJ000550465-1	5.00501	-3.63041
SJ000550465-1	15.015	98.5373
SJ000550466-1	0.000762842	3.59962
SJ000550466-1	0.00228853	1.58394
SJ000550466-1	0.00686558	2.26666
SJ000550466-1	0.0205967	1.21441
SJ000550466-1	0.0617902	1.46217
SJ000550466-1	0.185371	0.281008
SJ000550466-1	0.556112	-0.413235
SJ000550466-1	1.66834	0.0702779
SJ000550466-1	5.00501	3.515
SJ000550466-1	15.015	99.2015
SJ000550467-1	0.000762842	2.81783
SJ000550467-1	0.00228853	3.39182
SJ000550467-1	0.00686558	1.03531
SJ000550467-1	0.0205967	4.65127
SJ000550467-1	0.0617902	0.901671
SJ000550467-1	0.185371	-2.98723
SJ000550467-1	0.556112	-2.19543
SJ000550467-1	1.66834	21.7165
SJ000550467-1	5.00501	94.1044
SJ000550467-1	15.015	98.5165
SJ000550468-1	0.000762842	2.52012
SJ000550468-1	0.00228853	3.35445
SJ000550468-1	0.00686558	1.32443
SJ000550468-1	0.0205967	1.78615
SJ000550468-1	0.0617902	1.81365
SJ000550468-1	0.185371	18.6082
SJ000550468-1	0.556112	-0.839013
SJ000550468-1	1.66834	7.05514
SJ000550468-1	5.00501	91.1351
SJ000550468-1	15.015	99.848
SJ000550469-1	0.000762842	3.31855
SJ000550469-1	0.00228853	3.20144
SJ000550469-1	0.00686558	2.52275
SJ000550469-1	0.0205967	2.66292
SJ000550469-1	0.0617902	0.151747
SJ000550469-1	0.185371	0.0272784
SJ000550469-1	0.556112	-1.35965
SJ000550469-1	1.66834	-1.25052
SJ000550469-1	5.00501	4.45165
SJ000550469-1	15.015	98.3162
SJ000550470-1	0.000762842	3.05656
SJ000550470-1	0.00228853	4.865
SJ000550470-1	0.00686558	0.549412
SJ000550470-1	0.0205967	1.63537
SJ000550470-1	0.0617902	1.2847
SJ000550470-1	0.185371	1.34488
SJ000550470-1	0.556112	0.293308
SJ000550470-1	1.66834	0.207402
SJ000550470-1	5.00501	66.5834
SJ000550470-1	15.015	98.7992
SJ000550471-1	0.000762842	2.30897
SJ000550471-1	0.00228853	9.71086
SJ000550471-1	0.00686558	0.69176
SJ000550471-1	0.0205967	0.0727958
SJ000550471-1	0.0617902	1.84418
SJ000550471-1	0.185371	0.0278281
SJ000550471-1	0.556112	-0.157988
SJ000550471-1	1.66834	2.3882
SJ000550471-1	5.00501	6.35398
SJ000550471-1	15.015	97.784
SJ000550472-1	0.000762842	-0.0456932
SJ000550472-1	0.00228853	0.896304
SJ000550472-1	0.00686558	0.2591
SJ000550472-1	0.0205967	-5.49546
SJ000550472-1	0.0617902	-1.14259
SJ000550472-1	0.185371	-1.79451
SJ000550472-1	0.556112	-3.51657
SJ000550472-1	1.66834	-3.95867
SJ000550472-1	5.00501	1.30787
SJ000550472-1	15.015	94.2935
SJ000550473-1	0.000762842	2.49277
SJ000550473-1	0.00228853	1.41366
SJ000550473-1	0.00686558	1.47419
SJ000550473-1	0.0205967	-0.192513
SJ000550473-1	0.0617902	-0.222139
SJ000550473-1	0.185371	-1.68656
SJ000550473-1	0.556112	-1.83442
SJ000550473-1	1.66834	-3.32991
SJ000550473-1	5.00501	-2.76549
SJ000550473-1	15.015	85.1915
SJ000550474-1	0.000762842	4.84973
SJ000550474-1	0.00228853	1.92432
SJ000550474-1	0.00686558	0.925803
SJ000550474-1	0.0205967	0.289765
SJ000550474-1	0.0617902	0.71497
SJ000550474-1	0.185371	-0.129238
SJ000550474-1	0.556112	-0.39426
SJ000550474-1	1.66834	-0.674341
SJ000550474-1	5.00501	0.516618
SJ000550474-1	15.015	59.6752
SJ000550475-1	0.000762842	2.17997
SJ000550475-1	0.00228853	2.58758
SJ000550475-1	0.00686558	1.20982
SJ000550475-1	0.0205967	-0.0613426
SJ000550475-1	0.0617902	0.692508
SJ000550475-1	0.185371	0.318232
SJ000550475-1	0.556112	-0.515705
SJ000550475-1	1.66834	-0.196196
SJ000550475-1	5.00501	4.02183
SJ000550475-1	15.015	97.4011
SJ000550476-1	0.000762842	-2.07658
SJ000550476-1	0.00228853	-1.25891
SJ000550476-1	0.00686558	-2.80988
SJ000550476-1	0.0205967	-4.01328
SJ000550476-1	0.0617902	-4.39335
SJ000550476-1	0.185371	-1.43763
SJ000550476-1	0.556112	-1.61367
SJ000550476-1	1.66834	-4.09609
SJ000550476-1	5.00501	-4.12539
SJ000550476-1	15.015	-8.99059
SJ000550477-1	0.000762842	-2.10859
SJ000550477-1	0.00228853	0.173411
SJ000550477-1	0.00686558	-0.738177
SJ000550477-1	0.0205967	-1.80661
SJ000550477-1	0.0617902	-2.8757
SJ000550477-1	0.185371	-2.06094
SJ000550477-1	0.556112	-2.67556
SJ000550477-1	1.66834	-3.91322
SJ000550477-1	5.00501	-5.72257
SJ000550477-1	15.015	-7.53316
SJ000550478-1	0.000762842	-2.85356
SJ000550478-1	0.00228853	-1.46907
SJ000550478-1	0.00686558	-1.67447
SJ000550478-1	0.0205967	-1.97034
SJ000550478-1	0.0617902	-0.774466
SJ000550478-1	0.185371	-0.97559
SJ000550478-1	0.556112	-0.511231
SJ000550478-1	1.66834	-3.29362
SJ000550478-1	5.00501	-3.95072
SJ000550478-1	15.015	-4.85005
SJ000550479-1	0.000762842	-5.21935
SJ000550479-1	0.00228853	-2.12879
SJ000550479-1	0.00686558	-1.70741
SJ000550479-1	0.0205967	-5.46642
SJ000550479-1	0.0617902	-4.61217
SJ000550479-1	0.185371	-1.34503
SJ000550479-1	0.556112	0.723643
SJ000550479-1	1.66834	-0.511678
SJ000550479-1	5.00501	-3.67152
SJ000550479-1	15.015	-5.38481
SJ000550480-1	0.000762842	-5.5217
SJ000550480-1	0.00228853	-3.99086
SJ000550480-1	0.00686558	-6.18935
SJ000550480-1	0.0205967	0.858328
SJ000550480-1	0.0617902	9.03084
SJ000550480-1	0.185371	84.3796
SJ000550480-1	0.556112	99.6315
SJ000550480-1	1.66834	97.1267
SJ000550480-1	5.00501	94.5383
SJ000550480-1	15.015	93.0393
SJ000550481-1	0.000762842	-4.76847
SJ000550481-1	0.00228853	-6.42446
SJ000550481-1	0.00686558	-5.87016
SJ000550481-1	0.0205967	-5.64437
SJ000550481-1	0.0617902	-5.61774
SJ000550481-1	0.185371	-2.29116
SJ000550481-1	0.556112	-3.81734
SJ000550481-1	1.66834	-2.46478
SJ000550481-1	5.00501	-0.502309
SJ000550481-1	15.015	68.9003
SJ000550482-1	0.000762842	0.00370122
SJ000550482-1	0.00228853	-2.35773
SJ000550482-1	0.00686558	-3.35933
SJ000550482-1	0.0205967	-6.31267
SJ000550482-1	0.0617902	-4.86468
SJ000550482-1	0.185371	-3.08053
SJ000550482-1	0.556112	1.82756
SJ000550482-1	1.66834	-2.2102
SJ000550482-1	5.00501	-1.4383
SJ000550482-1	15.015	-4.80575
SJ000550483-1	0.000762842	-5.99404
SJ000550483-1	0.00228853	-3.73769
SJ000550483-1	0.00686558	-7.4561
SJ000550483-1	0.0205967	-6.55451
SJ000550483-1	0.0617902	-6.06698
SJ000550483-1	0.185371	-2.75271
SJ000550483-1	0.556112	0.338072
SJ000550483-1	1.66834	-1.29171
SJ000550483-1	5.00501	-1.62758
SJ000550483-1	15.015	-1.79852
SJ000550485-1	0.000762842	-0.118326
SJ000550485-1	0.00228853	2.81297
SJ000550485-1	0.00686558	0.110821
SJ000550485-1	0.0205967	-0.0117611
SJ000550485-1	0.0617902	2.01871
SJ000550485-1	0.185371	3.09042
SJ000550485-1	0.556112	8.4055
SJ000550485-1	1.66834	5.68431
SJ000550485-1	5.00501	5.93869
SJ000550485-1	15.015	7.34241
SJ000550488-1	0.000762842	2.77235
SJ000550488-1	0.00228853	1.67303
SJ000550488-1	0.00686558	1.69594
SJ000550488-1	0.0205967	-0.758547
SJ000550488-1	0.0617902	-0.898028
SJ000550488-1	0.185371	-1.26613
SJ000550488-1	0.556112	-2.96085
SJ000550488-1	1.66834	-2.56037
SJ000550488-1	5.00501	-4.8061
SJ000550488-1	15.015	98.4935
SJ000550489-1	0.000762842	-1.42895
SJ000550489-1	0.00228853	-0.861376
SJ000550489-1	0.00686558	-1.55511
SJ000550489-1	0.0205967	-2.86463
SJ000550489-1	0.0617902	0.104271
SJ000550489-1	0.185371	-1.20839
SJ000550489-1	0.556112	-2.86431
SJ000550489-1	1.66834	-2.49399
SJ000550489-1	5.00501	-4.54471
SJ000550489-1	15.015	45.7804
SJ000550490-1	0.000762842	3.99211
SJ000550490-1	0.00228853	2.86802
SJ000550490-1	0.00686558	2.1712
SJ000550490-1	0.0205967	1.11736
SJ000550490-1	0.0617902	-0.673154
SJ000550490-1	0.185371	-0.931726
SJ000550490-1	0.556112	-1.68634
SJ000550490-1	1.66834	-2.25815
SJ000550490-1	5.00501	-2.62111
SJ000550490-1	15.015	60.7244
SJ000550491-1	0.000762842	4.58203
SJ000550491-1	0.00228853	2.61653
SJ000550491-1	0.00686558	0.0713248
SJ000550491-1	0.0205967	-0.206954
SJ000550491-1	0.0617902	1.05947
SJ000550491-1	0.185371	-1.06349
SJ000550491-1	0.556112	-0.0776289
SJ000550491-1	1.66834	0.290723
SJ000550491-1	5.00501	-1.53455
SJ000550491-1	15.015	-4.41027
SJ000550492-1	0.000762842	-1.69878
SJ000550492-1	0.00228853	-0.53024
SJ000550492-1	0.00686558	-0.690777
SJ000550492-1	0.0205967	-2.49051
SJ000550492-1	0.0617902	-2.4736
SJ000550492-1	0.185371	-1.83229
SJ000550492-1	0.556112	0.585721
SJ000550492-1	1.66834	-2.34394
SJ000550492-1	5.00501	-3.2062
SJ000550492-1	15.015	41.3006
SJ000550494-1	0.000762842	-5.03446
SJ000550494-1	0.00228853	-4.56421
SJ000550494-1	0.00686558	-4.42922
SJ000550494-1	0.0205967	-8.12172
SJ000550494-1	0.0617902	-7.3209
SJ000550494-1	0.185371	-6.43515
SJ000550494-1	0.556112	-5.68896
SJ000550494-1	1.66834	-7.20069
SJ000550494-1	5.00501	-6.29761
SJ000550494-1	15.015	-13.4912
SJ000550495-1	0.000762842	22.8172
SJ000550495-1	0.00228853	42.803
SJ000550495-1	0.00686558	-1.71676
SJ000550495-1	0.0205967	0.396745
SJ000550495-1	0.0617902	-1.11525
SJ000550495-1	0.185371	13.7828
SJ000550495-1	0.556112	2.43234
SJ000550495-1	1.66834	8.80125
SJ000550495-1	5.00501	5.06498
SJ000550495-1	15.015	14.0348
SJ000550496-1	0.000762842	-1.52419
SJ000550496-1	0.00228853	-3.43702
SJ000550496-1	0.00686558	-0.821044
SJ000550496-1	0.0205967	-0.614132
SJ000550496-1	0.0617902	-1.86063
SJ000550496-1	0.185371	-0.483708
SJ000550496-1	0.556112	1.18072
SJ000550496-1	1.66834	1.26572
SJ000550496-1	5.00501	0.974808
SJ000550496-1	15.015	3.04067
SJ000550497-1	0.000762842	2.97078
SJ000550497-1	0.00228853	4.5529
SJ000550497-1	0.00686558	2.50148
SJ000550497-1	0.0205967	3.00061
SJ000550497-1	0.0617902	1.48404
SJ000550497-1	0.185371	-0.549409
SJ000550497-1	0.556112	-1.07068
SJ000550497-1	1.66834	-0.361973
SJ000550497-1	5.00501	15.8449
SJ000550497-1	15.015	48.9833
SJ000550498-1	0.000762842	-2.67027
SJ000550498-1	0.00228853	-2.28438
SJ000550498-1	0.00686558	-0.766146
SJ000550498-1	0.0205967	0.382747
SJ000550498-1	0.0617902	-1.28343
SJ000550498-1	0.185371	2.60265
SJ000550498-1	0.556112	-0.485912
SJ000550498-1	1.66834	4.40907
SJ000550498-1	5.00501	6.11375
SJ000550498-1	15.015	8.54765
SJ000550499-1	0.000762842	-1.57544
SJ000550499-1	0.00228853	-1.41247
SJ000550499-1	0.00686558	1.00462
SJ000550499-1	0.0205967	0.914426
SJ000550499-1	0.0617902	-0.665154
SJ000550499-1	0.185371	4.27322
SJ000550499-1	0.556112	1.74249
SJ000550499-1	1.66834	-3.27906
SJ000550499-1	5.00501	4.14325
SJ000550499-1	15.015	83.5971
SJ000550500-1	0.000762842	3.40949
SJ000550500-1	0.00228853	2.6631
SJ000550500-1	0.00686558	1.89934
SJ000550500-1	0.0205967	0.809732
SJ000550500-1	0.0617902	-1.02179
SJ000550500-1	0.185371	0.332217
SJ000550500-1	0.556112	-1.02668
SJ000550500-1	1.66834	-0.799698
SJ000550500-1	5.00501	0.192994
SJ000550500-1	15.015	15.5172
SJ000550501-1	0.000762842	4.26707
SJ000550501-1	0.00228853	2.60543
SJ000550501-1	0.00686558	1.26738
SJ000550501-1	0.0205967	0.510979
SJ000550501-1	0.0617902	0.405748
SJ000550501-1	0.185371	1.62433
SJ000550501-1	0.556112	0.0806716
SJ000550501-1	1.66834	-0.210837
SJ000550501-1	5.00501	1.45898
SJ000550501-1	15.015	0.458952
SJ000550502-1	0.000762842	3.98185
SJ000550502-1	0.00228853	6.30874
SJ000550502-1	0.00686558	1.44419
SJ000550502-1	0.0205967	2.46593
SJ000550502-1	0.0617902	1.28701
SJ000550502-1	0.185371	0.818465
SJ000550502-1	0.556112	0.395192
SJ000550502-1	1.66834	1.15957
SJ000550502-1	5.00501	0.598872
SJ000550502-1	15.015	0.997294
SJ000550503-1	0.000762842	-1.78864
SJ000550503-1	0.00228853	-2.53994
SJ000550503-1	0.00686558	-5.66121
SJ000550503-1	0.0205967	-5.18749
SJ000550503-1	0.0617902	-6.66848
SJ000550503-1	0.185371	-0.825672
SJ000550503-1	0.556112	-0.521178
SJ000550503-1	1.66834	1.57819
SJ000550503-1	5.00501	2.11042
SJ000550503-1	15.015	2.29155
SJ000550504-1	0.000762842	5.66697
SJ000550504-1	0.00228853	1.87386
SJ000550504-1	0.00686558	2.69014
SJ000550504-1	0.0205967	0.530026
SJ000550504-1	0.0617902	-2.7351
SJ000550504-1	0.185371	-1.35273
SJ000550504-1	0.556112	-0.403553
SJ000550504-1	1.66834	-2.07588
SJ000550504-1	5.00501	-2.46457
SJ000550504-1	15.015	10.6016
SJ000550505-1	0.000762842	2.99436
SJ000550505-1	0.00228853	-1.92823
SJ000550505-1	0.00686558	5.91536
SJ000550505-1	0.0205967	0.864068
SJ000550505-1	0.0617902	-2.34344
SJ000550505-1	0.185371	-4.10657
SJ000550505-1	0.556112	-5.02176
SJ000550505-1	1.66834	0.986541
SJ000550505-1	5.00501	-10.5046
SJ000550505-1	15.015	9.38506
SJ000550506-1	0.000762842	3.11034
SJ000550506-1	0.00228853	3.12692
SJ000550506-1	0.00686558	2.5347
SJ000550506-1	0.0205967	2.51543
SJ000550506-1	0.0617902	-0.0757727
SJ000550506-1	0.185371	-0.756218
SJ000550506-1	0.556112	-2.40107
SJ000550506-1	1.66834	-1.345
SJ000550506-1	5.00501	-1.95487
SJ000550506-1	15.015	-4.88446
SJ000550507-1	0.000762842	6.64645
SJ000550507-1	0.00228853	5.35777
SJ000550507-1	0.00686558	3.90067
SJ000550507-1	0.0205967	0.609067
SJ000550507-1	0.0617902	3.66059
SJ000550507-1	0.185371	3.70001
SJ000550507-1	0.556112	5.68795
SJ000550507-1	1.66834	6.25581
SJ000550507-1	5.00501	-4.23621
SJ000550507-1	15.015	46.433
SJ000550508-1	0.000762842	11.633
SJ000550508-1	0.00228853	11.7924
SJ000550508-1	0.00686558	14.8915
SJ000550508-1	0.0205967	10.3751
SJ000550508-1	0.0617902	8.72638
SJ000550508-1	0.185371	7.38359
SJ000550508-1	0.556112	8.16973
SJ000550508-1	1.66834	5.38238
SJ000550508-1	5.00501	26.9385
SJ000550508-1	15.015	77.5971
SJ000550509-1	0.000762842	1.53193
SJ000550509-1	0.00228853	1.56713
SJ000550509-1	0.00686558	0.121491
SJ000550509-1	0.0205967	0.374803
SJ000550509-1	0.0617902	-1.27545
SJ000550509-1	0.185371	-1.92106
SJ000550509-1	0.556112	-1.41324
SJ000550509-1	1.66834	-3.91213
SJ000550509-1	5.00501	-7.74968
SJ000550509-1	15.015	61.5346
SJ000550510-1	0.000762842	4.11977
SJ000550510-1	0.00228853	2.91726
SJ000550510-1	0.00686558	4.26048
SJ000550510-1	0.0205967	3.08074
SJ000550510-1	0.0617902	1.63617
SJ000550510-1	0.185371	-0.149582
SJ000550510-1	0.556112	-0.125811
SJ000550510-1	1.66834	-0.777441
SJ000550510-1	5.00501	-2.70936
SJ000550510-1	15.015	-7.6524
SJ000550511-1	0.000762842	3.27062
SJ000550511-1	0.00228853	0.257839
SJ000550511-1	0.00686558	-0.305786
SJ000550511-1	0.0205967	1.14787
SJ000550511-1	0.0617902	-2.16412
SJ000550511-1	0.185371	-1.74614
SJ000550511-1	0.556112	-1.25687
SJ000550511-1	1.66834	-0.199678
SJ000550511-1	5.00501	-1.53016
SJ000550511-1	15.015	-1.39952
SJ000550514-1	0.000762842	2.48641
SJ000550514-1	0.00228853	1.79348
SJ000550514-1	0.00686558	3.49634
SJ000550514-1	0.0205967	0.408084
SJ000550514-1	0.0617902	-2.41564
SJ000550514-1	0.185371	-0.357799
SJ000550514-1	0.556112	0.223976
SJ000550514-1	1.66834	0.513177
SJ000550514-1	5.00501	-0.296469
SJ000550514-1	15.015	-1.05845
SJ000550515-1	0.000762842	4.22527
SJ000550515-1	0.00228853	1.9102
SJ000550515-1	0.00686558	4.6336
SJ000550515-1	0.0205967	1.40773
SJ000550515-1	0.0617902	-1.4644
SJ000550515-1	0.185371	-0.618151
SJ000550515-1	0.556112	-0.205268
SJ000550515-1	1.66834	0.619939
SJ000550515-1	5.00501	-0.251797
SJ000550515-1	15.015	-2.8269
SJ000550516-1	0.000762842	2.79188
SJ000550516-1	0.00228853	1.50674
SJ000550516-1	0.00686558	1.49029
SJ000550516-1	0.0205967	-2.03809
SJ000550516-1	0.0617902	-2.71186
SJ000550516-1	0.185371	-2.15876
SJ000550516-1	0.556112	-2.54881
SJ000550516-1	1.66834	-1.70179
SJ000550516-1	5.00501	-3.76202
SJ000550516-1	15.015	-6.19384
SJ000550517-1	0.000762842	2.1591
SJ000550517-1	0.00228853	0.44573
SJ000550517-1	0.00686558	0.164804
SJ000550517-1	0.0205967	-1.90263
SJ000550517-1	0.0617902	-1.31839
SJ000550517-1	0.185371	-2.57842
SJ000550517-1	0.556112	-3.00587
SJ000550517-1	1.66834	-3.18254
SJ000550517-1	5.00501	-3.14788
SJ000550517-1	15.015	-6.10705
SJ000550518-1	0.000762842	-0.0802595
SJ000550518-1	0.00228853	-0.443212
SJ000550518-1	0.00686558	2.12704
SJ000550518-1	0.0205967	0.128591
SJ000550518-1	0.0617902	3.70801
SJ000550518-1	0.185371	2.32738
SJ000550518-1	0.556112	1.93913
SJ000550518-1	1.66834	2.97571
SJ000550518-1	5.00501	1.58257
SJ000550518-1	15.015	-1.41549
SJ000550519-1	0.000762842	3.08016
SJ000550519-1	0.00228853	-0.460997
SJ000550519-1	0.00686558	4.34579
SJ000550519-1	0.0205967	-1.7408
SJ000550519-1	0.0617902	-2.65833
SJ000550519-1	0.185371	-2.37212
SJ000550519-1	0.556112	-1.61603
SJ000550519-1	1.66834	-0.241764
SJ000550519-1	5.00501	-1.21193
SJ000550519-1	15.015	-6.45824
SJ000550520-1	0.000762842	3.77452
SJ000550520-1	0.00228853	-0.517361
SJ000550520-1	0.00686558	-0.680484
SJ000550520-1	0.0205967	-1.68987
SJ000550520-1	0.0617902	-1.5954
SJ000550520-1	0.185371	-1.39754
SJ000550520-1	0.556112	-1.77267
SJ000550520-1	1.66834	-1.25065
SJ000550520-1	5.00501	0.354563
SJ000550520-1	15.015	9.51806
SJ000550522-1	0.000762842	3.51906
SJ000550522-1	0.00228853	0.841271
SJ000550522-1	0.00686558	0.705221
SJ000550522-1	0.0205967	0.100442
SJ000550522-1	0.0617902	0.322947
SJ000550522-1	0.185371	-0.953988
SJ000550522-1	0.556112	-1.29961
SJ000550522-1	1.66834	-2.26564
SJ000550522-1	5.00501	-2.72764
SJ000550522-1	15.015	-3.98165
SJ000550524-1	0.000762842	2.61578
SJ000550524-1	0.00228853	2.45677
SJ000550524-1	0.00686558	1.31991
SJ000550524-1	0.0205967	0.782618
SJ000550524-1	0.0617902	-0.544319
SJ000550524-1	0.185371	-1.85897
SJ000550524-1	0.556112	-1.98026
SJ000550524-1	1.66834	-1.7399
SJ000550524-1	5.00501	-2.81054
SJ000550524-1	15.015	-7.34097
SJ000550525-1	0.000762842	1.9951
SJ000550525-1	0.00228853	1.54709
SJ000550525-1	0.00686558	2.40541
SJ000550525-1	0.0205967	0.183248
SJ000550525-1	0.0617902	3.03324
SJ000550525-1	0.185371	-1.61913
SJ000550525-1	0.556112	-1.18491
SJ000550525-1	1.66834	-3.83934
SJ000550525-1	5.00501	-4.48616
SJ000550525-1	15.015	98.1172
SJ000550526-1	0.000762842	1.59072
SJ000550526-1	0.00228853	1.15773
SJ000550526-1	0.00686558	1.473
SJ000550526-1	0.0205967	-1.17249
SJ000550526-1	0.0617902	-2.04516
SJ000550526-1	0.185371	-2.33409
SJ000550526-1	0.556112	-1.31078
SJ000550526-1	1.66834	-1.68038
SJ000550526-1	5.00501	-3.74061
SJ000550526-1	15.015	-6.79534
SJ000550527-1	0.000762842	4.34642
SJ000550527-1	0.00228853	7.1027
SJ000550527-1	0.00686558	2.57381
SJ000550527-1	0.0205967	1.15349
SJ000550527-1	0.0617902	0.696541
SJ000550527-1	0.185371	-1.351
SJ000550527-1	0.556112	-1.16969
SJ000550527-1	1.66834	-1.68795
SJ000550527-1	5.00501	-2.6937
SJ000550527-1	15.015	-10.1426
SJ000550529-1	0.000762842	6.10487
SJ000550529-1	0.00228853	3.40517
SJ000550529-1	0.00686558	3.17772
SJ000550529-1	0.0205967	1.79725
SJ000550529-1	0.0617902	1.45892
SJ000550529-1	0.185371	1.1199
SJ000550529-1	0.556112	-0.153933
SJ000550529-1	1.66834	-0.355149
SJ000550529-1	5.00501	-2.44719
SJ000550529-1	15.015	-3.8628
SJ000550530-1	0.000762842	5.04271
SJ000550530-1	0.00228853	2.78868
SJ000550530-1	0.00686558	2.73364
SJ000550530-1	0.0205967	1.60323
SJ000550530-1	0.0617902	5.10773
SJ000550530-1	0.185371	0.327901
SJ000550530-1	0.556112	0.0706559
SJ000550530-1	1.66834	-0.927439
SJ000550530-1	5.00501	-2.36727
SJ000550530-1	15.015	-9.52858
SJ000550532-1	0.000762842	5.53789
SJ000550532-1	0.00228853	3.74066
SJ000550532-1	0.00686558	3.66627
SJ000550532-1	0.0205967	3.83019
SJ000550532-1	0.0617902	2.98725
SJ000550532-1	0.185371	1.34931
SJ000550532-1	0.556112	0.764536
SJ000550532-1	1.66834	0.633894
SJ000550532-1	5.00501	-0.0534383
SJ000550532-1	15.015	-7.43783
SJ000550533-1	0.000762842	4.16258
SJ000550533-1	0.00228853	3.50928
SJ000550533-1	0.00686558	2.61885
SJ000550533-1	0.0205967	2.35815
SJ000550533-1	0.0617902	2.16445
SJ000550533-1	0.185371	0.459095
SJ000550533-1	0.556112	0.215383
SJ000550533-1	1.66834	0.0906687
SJ000550533-1	5.00501	-1.97888
SJ000550533-1	15.015	-8.11042
SJ000550534-1	0.000762842	3.83003
SJ000550534-1	0.00228853	2.62331
SJ000550534-1	0.00686558	1.14166
SJ000550534-1	0.0205967	2.16643
SJ000550534-1	0.0617902	1.99396
SJ000550534-1	0.185371	0.753249
SJ000550534-1	0.556112	-0.99064
SJ000550534-1	1.66834	-0.732032
SJ000550534-1	5.00501	-1.11391
SJ000550534-1	15.015	-8.90263
SJ000550535-1	0.000762842	3.93916
SJ000550535-1	0.00228853	2.82579
SJ000550535-1	0.00686558	2.44319
SJ000550535-1	0.0205967	2.21146
SJ000550535-1	0.0617902	2.93842
SJ000550535-1	0.185371	4.62191
SJ000550535-1	0.556112	3.45038
SJ000550535-1	1.66834	0.256336
SJ000550535-1	5.00501	-0.872813
SJ000550535-1	15.015	-8.20352
SJ000550536-1	0.000762842	4.84716
SJ000550536-1	0.00228853	2.37422
SJ000550536-1	0.00686558	1.79459
SJ000550536-1	0.0205967	1.30355
SJ000550536-1	0.0617902	1.39389
SJ000550536-1	0.185371	-0.913714
SJ000550536-1	0.556112	-0.244487
SJ000550536-1	1.66834	-0.825487
SJ000550536-1	5.00501	-2.0255
SJ000550536-1	15.015	-7.61758
SJ000550537-1	0.000762842	3.27122
SJ000550537-1	0.00228853	1.49867
SJ000550537-1	0.00686558	1.32167
SJ000550537-1	0.0205967	-0.914235
SJ000550537-1	0.0617902	-1.15443
SJ000550537-1	0.185371	-1.67875
SJ000550537-1	0.556112	-0.0919902
SJ000550537-1	1.66834	-1.23307
SJ000550537-1	5.00501	-3.51758
SJ000550537-1	15.015	-9.28639
SJ000550538-1	0.000762842	3.12575
SJ000550538-1	0.00228853	1.75266
SJ000550538-1	0.00686558	1.67257
SJ000550538-1	0.0205967	0.645259
SJ000550538-1	0.0617902	2.61332
SJ000550538-1	0.185371	-1.16846
SJ000550538-1	0.556112	-0.852331
SJ000550538-1	1.66834	-3.07957
SJ000550538-1	5.00501	-4.28584
SJ000550538-1	15.015	-7.9526
SJ000550539-1	0.000762842	3.22918
SJ000550539-1	0.00228853	3.81397
SJ000550539-1	0.00686558	-0.176336
SJ000550539-1	0.0205967	0.76407
SJ000550539-1	0.0617902	-0.146211
SJ000550539-1	0.185371	-1.34549
SJ000550539-1	0.556112	-1.25173
SJ000550539-1	1.66834	-3.10634
SJ000550539-1	5.00501	-2.58777
SJ000550539-1	15.015	-9.22623
SJ000550540-1	0.000762842	3.16805
SJ000550540-1	0.00228853	2.43884
SJ000550540-1	0.00686558	1.19056
SJ000550540-1	0.0205967	0.53576
SJ000550540-1	0.0617902	-2.13525
SJ000550540-1	0.185371	0.114702
SJ000550540-1	0.556112	-1.64262
SJ000550540-1	1.66834	-0.90565
SJ000550540-1	5.00501	0.4285
SJ000550540-1	15.015	-0.303407
SJ000550541-1	0.000762842	3.93383
SJ000550541-1	0.00228853	5.85785
SJ000550541-1	0.00686558	-0.911666
SJ000550541-1	0.0205967	-1.1267
SJ000550541-1	0.0617902	-1.50651
SJ000550541-1	0.185371	0.356832
SJ000550541-1	0.556112	-1.01157
SJ000550541-1	1.66834	-0.175132
SJ000550541-1	5.00501	-1.11449
SJ000550541-1	15.015	-1.20937
SJ000550542-1	0.000762842	1.70959
SJ000550542-1	0.00228853	1.80078
SJ000550542-1	0.00686558	1.00458
SJ000550542-1	0.0205967	1.08223
SJ000550542-1	0.0617902	-0.946878
SJ000550542-1	0.185371	-0.28185
SJ000550542-1	0.556112	-0.534434
SJ000550542-1	1.66834	-1.54158
SJ000550542-1	5.00501	-1.43964
SJ000550542-1	15.015	0.65376
SJ000550543-1	0.000762842	2.4889
SJ000550543-1	0.00228853	0.760924
SJ000550543-1	0.00686558	-2.10591
SJ000550543-1	0.0205967	4.91854
SJ000550543-1	0.0617902	-1.98396
SJ000550543-1	0.185371	-2.20998
SJ000550543-1	0.556112	-2.89311
SJ000550543-1	1.66834	-0.926197
SJ000550543-1	5.00501	75.6833
SJ000550543-1	15.015	73.8025
SJ000550544-1	0.000762842	3.25876
SJ000550544-1	0.00228853	1.16542
SJ000550544-1	0.00686558	0.669222
SJ000550544-1	0.0205967	-1.92379
SJ000550544-1	0.0617902	-1.37844
SJ000550544-1	0.185371	-2.78943
SJ000550544-1	0.556112	-2.70345
SJ000550544-1	1.66834	-3.92794
SJ000550544-1	5.00501	-7.22581
SJ000550544-1	15.015	-5.85467
SJ000550545-1	0.000762842	1.94144
SJ000550545-1	0.00228853	0.246968
SJ000550545-1	0.00686558	0.972429
SJ000550545-1	0.0205967	-0.78889
SJ000550545-1	0.0617902	-2.66293
SJ000550545-1	0.185371	-3.39976
SJ000550545-1	0.556112	-3.42447
SJ000550545-1	1.66834	-2.7877
SJ000550545-1	5.00501	-3.76055
SJ000550545-1	15.015	-7.88316
SJ000550546-1	0.000762842	2.05837
SJ000550546-1	0.00228853	2.52234
SJ000550546-1	0.00686558	1.29722
SJ000550546-1	0.0205967	0.443857
SJ000550546-1	0.0617902	-0.0662477
SJ000550546-1	0.185371	-2.16818
SJ000550546-1	0.556112	-2.75449
SJ000550546-1	1.66834	-2.94908
SJ000550546-1	5.00501	-4.03194
SJ000550546-1	15.015	22.4576
SJ000550547-1	0.000762842	2.3682
SJ000550547-1	0.00228853	2.41634
SJ000550547-1	0.00686558	2.44202
SJ000550547-1	0.0205967	1.63786
SJ000550547-1	0.0617902	0.580583
SJ000550547-1	0.185371	-0.941936
SJ000550547-1	0.556112	-1.29184
SJ000550547-1	1.66834	-1.22854
SJ000550547-1	5.00501	-2.70575
SJ000550547-1	15.015	10.3835
SJ000550548-1	0.000762842	-0.906258
SJ000550548-1	0.00228853	-0.114545
SJ000550548-1	0.00686558	-1.24477
SJ000550548-1	0.0205967	-1.55471
SJ000550548-1	0.0617902	-0.588681
SJ000550548-1	0.185371	-2.09581
SJ000550548-1	0.556112	-2.76162
SJ000550548-1	1.66834	-0.890373
SJ000550548-1	5.00501	6.39556
SJ000550548-1	15.015	63.7004
SJ000550549-1	0.000762842	4.89911
SJ000550549-1	0.00228853	-0.930014
SJ000550549-1	0.00686558	-2.97627
SJ000550549-1	0.0205967	-2.90659
SJ000550549-1	0.0617902	-3.03917
SJ000550549-1	0.185371	-1.81987
SJ000550549-1	0.556112	-2.94972
SJ000550549-1	1.66834	-0.785127
SJ000550549-1	5.00501	1.73047
SJ000550549-1	15.015	-0.118822
SJ000550550-1	0.000762842	1.51095
SJ000550550-1	0.00228853	1.6077
SJ000550550-1	0.00686558	2.63899
SJ000550550-1	0.0205967	1.16565
SJ000550550-1	0.0617902	-0.326399
SJ000550550-1	0.185371	0.179813
SJ000550550-1	0.556112	-2.23716
SJ000550550-1	1.66834	-2.71388
SJ000550550-1	5.00501	-3.26363
SJ000550550-1	15.015	-4.90792
SJ000550551-1	0.000762842	1.44918
SJ000550551-1	0.00228853	0.95383
SJ000550551-1	0.00686558	0.625787
SJ000550551-1	0.0205967	-0.495008
SJ000550551-1	0.0617902	-0.52847
SJ000550551-1	0.185371	-0.984362
SJ000550551-1	0.556112	-0.573292
SJ000550551-1	1.66834	0.302084
SJ000550551-1	5.00501	2.55872
SJ000550551-1	15.015	-3.41485
SJ000550552-1	0.000762842	2.58151
SJ000550552-1	0.00228853	2.12763
SJ000550552-1	0.00686558	1.44124
SJ000550552-1	0.0205967	0.653521
SJ000550552-1	0.0617902	1.40877
SJ000550552-1	0.185371	-0.126837
SJ000550552-1	0.556112	-0.528436
SJ000550552-1	1.66834	0.783231
SJ000550552-1	5.00501	1.76865
SJ000550552-1	15.015	-0.519394
SJ000550553-1	0.000762842	3.81644
SJ000550553-1	0.00228853	13.3974
SJ000550553-1	0.00686558	1.21775
SJ000550553-1	0.0205967	1.47061
SJ000550553-1	0.0617902	0.89155
SJ000550553-1	0.185371	-0.925048
SJ000550553-1	0.556112	-1.88956
SJ000550553-1	1.66834	-0.118075
SJ000550553-1	5.00501	-1.70793
SJ000550553-1	15.015	1.27877
SJ000550554-1	0.000762842	1.57228
SJ000550554-1	0.00228853	2.1178
SJ000550554-1	0.00686558	0.0733358
SJ000550554-1	0.0205967	0.781548
SJ000550554-1	0.0617902	-0.306745
SJ000550554-1	0.185371	-1.58076
SJ000550554-1	0.556112	-0.0165463
SJ000550554-1	1.66834	-1.16977
SJ000550554-1	5.00501	1.56225
SJ000550554-1	15.015	-5.68419
SJ000550555-1	0.000762842	-2.78386
SJ000550555-1	0.00228853	0.0313885
SJ000550555-1	0.00686558	0.301008
SJ000550555-1	0.0205967	-0.926835
SJ000550555-1	0.0617902	-1.03466
SJ000550555-1	0.185371	1.38024
SJ000550555-1	0.556112	0.645142
SJ000550555-1	1.66834	-1.99507
SJ000550555-1	5.00501	-0.846158
SJ000550555-1	15.015	-1.46577
SJ000550556-1	0.000762842	1.72369
SJ000550556-1	0.00228853	2.73056
SJ000550556-1	0.00686558	1.58121
SJ000550556-1	0.0205967	1.52991
SJ000550556-1	0.0617902	0.837067
SJ000550556-1	0.185371	0.479285
SJ000550556-1	0.556112	-0.195676
SJ000550556-1	1.66834	1.30233
SJ000550556-1	5.00501	1.81158
SJ000550556-1	15.015	0.4824
SJ000550557-1	0.000762842	5.33918
SJ000550557-1	0.00228853	3.52492
SJ000550557-1	0.00686558	1.25098
SJ000550557-1	0.0205967	0.747962
SJ000550557-1	0.0617902	-1.76687
SJ000550557-1	0.185371	-0.928615
SJ000550557-1	0.556112	-0.213663
SJ000550557-1	1.66834	-0.338157
SJ000550557-1	5.00501	-1.55417
SJ000550557-1	15.015	-4.33079
SJ000550558-1	0.000762842	0.863138
SJ000550558-1	0.00228853	0.165592
SJ000550558-1	0.00686558	1.80007
SJ000550558-1	0.0205967	-0.169917
SJ000550558-1	0.0617902	-1.65235
SJ000550558-1	0.185371	-4.95359
SJ000550558-1	0.556112	-1.6328
SJ000550558-1	1.66834	-3.27651
SJ000550558-1	5.00501	-2.72452
SJ000550558-1	15.015	5.16273
SJ000550561-1	0.000762842	1.46676
SJ000550561-1	0.00228853	0.44712
SJ000550561-1	0.00686558	-1.32095
SJ000550561-1	0.0205967	-0.941551
SJ000550561-1	0.0617902	-1.56902
SJ000550561-1	0.185371	-3.14103
SJ000550561-1	0.556112	-3.91137
SJ000550561-1	1.66834	-4.35609
SJ000550561-1	5.00501	34.0837
SJ000550561-1	15.015	42.9945
SJ000550562-1	0.000762842	2.79381
SJ000550562-1	0.00228853	1.50877
SJ000550562-1	0.00686558	1.30545
SJ000550562-1	0.0205967	-0.283579
SJ000550562-1	0.0617902	-0.276011
SJ000550562-1	0.185371	-1.90649
SJ000550562-1	0.556112	-1.99133
SJ000550562-1	1.66834	-2.86722
SJ000550562-1	5.00501	-6.24787
SJ000550562-1	15.015	-11.5266
SJ000550563-1	0.000762842	1.95742
SJ000550563-1	0.00228853	8.8535
SJ000550563-1	0.00686558	0.0574979
SJ000550563-1	0.0205967	0.473143
SJ000550563-1	0.0617902	2.65202
SJ000550563-1	0.185371	-0.42519
SJ000550563-1	0.556112	-1.34103
SJ000550563-1	1.66834	-2.30622
SJ000550563-1	5.00501	-0.671327
SJ000550563-1	15.015	66.7309
SJ000550565-1	0.000762842	4.15718
SJ000550565-1	0.00228853	2.15942
SJ000550565-1	0.00686558	0.892625
SJ000550565-1	0.0205967	-1.92147
SJ000550565-1	0.0617902	-1.41998
SJ000550565-1	0.185371	-1.65794
SJ000550565-1	0.556112	-1.92619
SJ000550565-1	1.66834	-2.38553
SJ000550565-1	5.00501	-3.26239
SJ000550565-1	15.015	2.93452
SJ000550566-1	0.000762842	1.87983
SJ000550566-1	0.00228853	2.01852
SJ000550566-1	0.00686558	1.7398
SJ000550566-1	0.0205967	2.02104
SJ000550566-1	0.0617902	-0.304784
SJ000550566-1	0.185371	0.0981774
SJ000550566-1	0.556112	-1.00696
SJ000550566-1	1.66834	-0.523363
SJ000550566-1	5.00501	-0.677519
SJ000550566-1	15.015	-3.4997
SJ000550567-1	0.000762842	2.27714
SJ000550567-1	0.00228853	1.70041
SJ000550567-1	0.00686558	1.28728
SJ000550567-1	0.0205967	-1.93532
SJ000550567-1	0.0617902	-2.72637
SJ000550567-1	0.185371	3.87178
SJ000550567-1	0.556112	1.22433
SJ000550567-1	1.66834	-3.06448
SJ000550567-1	5.00501	-1.59935
SJ000550567-1	15.015	-5.79592
SJ000550568-1	0.000762842	3.27903
SJ000550568-1	0.00228853	4.03674
SJ000550568-1	0.00686558	-0.859809
SJ000550568-1	0.0205967	0.710031
SJ000550568-1	0.0617902	-0.574456
SJ000550568-1	0.185371	-1.08699
SJ000550568-1	0.556112	0.210495
SJ000550568-1	1.66834	-1.00255
SJ000550568-1	5.00501	-0.590141
SJ000550568-1	15.015	-7.61681
SJ000550569-1	0.000762842	-0.688233
SJ000550569-1	0.00228853	1.84266
SJ000550569-1	0.00686558	-0.255094
SJ000550569-1	0.0205967	-1.55764
SJ000550569-1	0.0617902	-1.67775
SJ000550569-1	0.185371	-1.35058
SJ000550569-1	0.556112	-2.68249
SJ000550569-1	1.66834	-2.60083
SJ000550569-1	5.00501	-1.10668
SJ000550569-1	15.015	-1.14218
SJ000550570-1	0.000762842	3.47525
SJ000550570-1	0.00228853	7.20397
SJ000550570-1	0.00686558	-0.952071
SJ000550570-1	0.0205967	-1.20138
SJ000550570-1	0.0617902	-0.369278
SJ000550570-1	0.185371	0.815436
SJ000550570-1	0.556112	1.10934
SJ000550570-1	1.66834	1.83617
SJ000550570-1	5.00501	0.50835
[truncated: 8,561 more rows]
