# Supplementary material for: Virtual-screening workflow tutorials and prospective results from the Teach-Discover-Treat competition 2014 against malaria
Source: F1000Res. 2018 Feb 19;6:1136. Originally published 2017 Jul 17. [Version 2] doi: 10.12688/f1000research.11905.2 (PMC5580409; doi:10.12688/f1000research.11905.2)
Supplement: Supplementary file 3 [file f1000research-6-15276-s0002.tgz]

Archive with 1 entries (1 files):
- b85477cf-6520-480a-95e5-a484b550f5c4.xlsx
