# Supplementary material for: Virtual-screening workflow tutorials and prospective results from the Teach-Discover-Treat competition 2014 against malaria
Source: F1000Res. 2018 Feb 19;6:1136. Originally published 2017 Jul 17. [Version 2] doi: 10.12688/f1000research.11905.2 (PMC5580409; doi:10.12688/f1000research.11905.2)
Supplement: Supplementary file 3 [file f1000research-6-15276-s0002.tgz › b85477cf-6520-480a-95e5-a484b550f5c4.xlsx]

## Sheet: TDT_Fit
SAMPLE	SMILES	supplier ID	supplier	cScore	rSquared	ec50 (uM)	ec50_l (uM)	ec50_u (uM)
SJ000110703-13	CCN(CC)Cc1cc(Nc2ccnc3cc(Cl)ccc23)ccc1O	Z1552192759	ENAMINE	A Active	0.98	0.025	0.023	0.031
SJ000285572-26	C=CC1CN2CCC1C[C@@H]2C(O)c1ccnc2ccc(OC)cc12	Z320115422	ENAMINE	A Active	0.99	0.06	0.053	0.068
SJ000866784-1	CC1=CC(=Cc2sc3ccccc3[n+]2C)C=C(C)N1c1cccc(C)c1	Z56779257	ENAMINE	A Active	1	0.099	0.094	0.11
SJ000866752-1	CC1=CC(=Cc2sc3ccccc3[n+]2C)C=C(C)N1c1ccc(C)cc1	Z56778195	ENAMINE	A Active	0.94	0.14	0.086	0.27
SJ000866753-1	CC1=CC(=Cc2sc3ccccc3[n+]2Cc2ccccc2)C=C(C)N1c1ccc(C(C)C)cc1	Z56778769	ENAMINE	A Active	0.98	0.18	0.14	0.22
SJ000866807-1	CNc1nc(Nc2cccc(O)c2)nc2ccccc12	9251550	CHEMBRIDGE	A Active	0.97	0.2	0.14	0.29
SJ000361770-3	CCCCN1C(C)=CC(=Cc2sc3ccccc3[n+]2C)C=C1C	Z56767478	ENAMINE	A Active	0.99	0.28	0.26	0.3
SJ000027935-4	Clc1ccc(Nc2nc(NCc3ccco3)c3ccccc3n2)cc1	Z56851748	ENAMINE	A Active	1	0.29	0.28	0.31
SJ000866781-1	CC[n+]1c(C=C2C=C(C)N(Cc3ccc(Cl)cc3)C(C)=C2)sc2ccccc21	Z56772376	ENAMINE	A Active	1	0.29	0.28	0.29
SJ000027937-5	Fc1ccc(Nc2nc(NCc3ccco3)c3ccccc3n2)cc1	Z56833772	ENAMINE	A Active	1	0.35	0.33	0.39
SJ000171111-3	COc1ccc(Nc2nc(NCc3ccccc3)c3ccccc3n2)cc1	Z56833758	ENAMINE	A Active	1	0.36	0.35	0.37
SJ000082805-2	COCCCNc1nc2cc(OC)c(OC)cc2c2nc(-c3ccccc3)nn12	Z1157725076	ENAMINE	A Active	1	0.37	0.36	0.39
SJ000866764-1	Cc1cccc(Nc2nc(NCc3ccco3)c3ccccc3n2)c1	Z56833757	ENAMINE	A Active	1	0.39	0.38	0.41
SJ000243624-2	Cc1ccc(Nc2nc(NCc3ccccc3)c3ccccc3n2)cc1	Z56833764	ENAMINE	A Active	1	0.41	0.36	0.44
SJ000127662-2	OC(CN1CCN(C/C=C/c2ccccc2)CC1)Cn1c2ccccc2c2ccccc21	5236683	CHEMBRIDGE	A Active	1	0.43	0.41	0.45
SJ000154494-3	CCOC(=O)C1=C(C)N=c2s/c(=C\c3cc(Cl)ccc3O)c(=O)n2C1c1ccc(OC)cc1	5832039	CHEMBRIDGE	A Active	0.98	0.44	0.36	0.49
SJ000140382-2	C#CC[n+]1ccn2cccc2c1C	5101972	CHEMBRIDGE	A Active	0.99	0.45	0.37	0.55
SJ000147013-2	Cc1ccc(C)c(N2CCN(Cc3cc([N+](=O)[O-])ccc3O)CC2)c1	5422869	CHEMBRIDGE	A Active	0.96	0.49	0.37	0.7
SJ000171307-4	CCOc1ccc(Nc2nc(NCc3ccccc3)c3ccccc3n2)cc1	Z56833777	ENAMINE	A Active	1	0.52	0.47	0.59
SJ000147025-2	Cc1cccc(N2CCN(Cc3cc([N+](=O)[O-])ccc3O)CC2)c1C	5423248	CHEMBRIDGE	A Active	0.99	0.57	0.48	0.66
SJ000180705-2	COc1ccc(CCNC(=S)Nc2ccccc2Cl)cc1OC	7202723	CHEMBRIDGE	A Active	1	0.59	0.55	0.61
SJ000197041-2	CCOc1cc(C2NC(=O)NC(c3ccccc3)=C2C(C)=O)cc(Br)c1OC(C)C	7905619	CHEMBRIDGE	A Active	1	0.62	0.59	0.63
SJ000866760-1	Cc1ccc(Nc2nc(NCCO)c3ccccc3n2)cc1	Z57346765	ENAMINE	A Active	0.99	0.72	0.65	0.87
SJ000866797-1	CN(C)c1ccc(C=Cc2ccc3ccccc3[n+]2C)cc1	Z56758412	ENAMINE	A Active	0.97	0.76	0.58	1.3
SJ000866778-1	O=C(Nc1cccc(Cl)c1)Nc1cc(OCC(F)(F)F)cc(OCC(F)(F)F)c1	Z56798459	ENAMINE	A Active	1	0.77	0.74	0.8
SJ000866810-1	Oc1c(C(Nc2ccccn2)c2ccc(Cl)cc2Cl)ccc2cccnc12	Z56842924	ENAMINE	A Active	0.99	0.84	0.74	1
SJ000170251-2	Cc1ccccc1Nc1nc(NCc2ccco2)c2ccccc2n1	Z56833785	ENAMINE	A Active	1	0.85	0.8	0.92
SJ000866811-1	OCCNc1nc(Nc2ccccc2F)nc2ccccc12	7772826	CHEMBRIDGE	A Active	0.99	0.92	0.74	1.2
SJ000866815-1	Cc1cc[n+](C(C)C(=O)c2ccc(-c3ccccc3)cc2)cc1	5475550	CHEMBRIDGE	A Active	0.96	0.98	0.56	2
SJ000866767-1	O=[N+]([O-])c1cnc(Nc2ccccc2)nc1NC1CC1	Z354262594	ENAMINE	A Active	0.98	1.1	1	1.3
SJ000243360-2	Cc1ccccc1Nc1nc(NCc2ccccc2)c2ccccc2n1	Z56840884	ENAMINE	A Active	0.99	1.2	1.1	1.3
SJ000866780-1	O=[N+]([O-])c1ncccc1Oc1ncnc2scc(-c3ccc(F)cc3)c12	Z31112468	ENAMINE	A Active	0.96	1.2	0.97	1.8
SJ000281068-2	O=C(Nc1ccc(Cl)cc1)Nc1cc(OCC(F)(F)F)cc(OCC(F)(F)F)c1	Z56798855	ENAMINE	A Active	0.99	1.3	1.2	1.5
SJ000866773-1	CC(C)(C)c1ccc(O)c(NC(=O)c2ccc3c(c2)SC2=NS(=O)(=O)CCN23)c1	Z192478440	ENAMINE	A Active	0.95	1.3	0.88	2.6
SJ000866792-1	O=C(C[n+]1ccc(Cc2ccccc2)cc1)c1ccc2c(c1)CCCC2	Z735575946	ENAMINE	A Active	1	1.5	1.4	1.6
SJ000243361-2	Clc1ccccc1Nc1nc(NCc2ccccc2)c2ccccc2n1	Z56854609	ENAMINE	A Active	1	1.9	1.8	2
SJ000243592-3	Oc1c(C(c2ccc(Cl)cc2)N2CCOCC2)ccc2cccnc12	Z56174631	ENAMINE	A Active	1	2	1.9	2.1
SJ000377329-2	Oc1ccc(Nc2nc(N3CCCCC3)c3ccccc3n2)cc1	Z56971770	ENAMINE	A Active	0.99	2	1.8	2.4
SJ000011369-3	CCOc1cc(C2C(C(=O)OC(C)C)=C(C)NC3=C2C(=O)CC(c2ccc(Cl)cc2)C3)ccc1O	5710333	CHEMBRIDGE	A Active	0.99	2.3	2.2	2.6
SJ000143975-2	Oc1ccc(C(c2ccc(O)cc2)C(Cl)(Cl)Cl)cc1	7145315	CHEMBRIDGE	A Active	1	2.3	2.2	2.5
SJ000291576-2	Cc1ccc(-c2nc3cc(Cl)ccc3o2)cc1NC(=O)C(Cl)(Cl)Cl	6002231	CHEMBRIDGE	A Active	0.99	2.3	2.1	2.6
SJ000866786-1	O=[N+]([O-])c1c(Oc2ccc3ccc(C(F)(F)F)nc3c2)nc2ccccn12	Z850974408	ENAMINE	A Active	1	2.3	2	2.4
SJ000147376-2	Oc1ccc(Cl)cc1CN1CCN(Cc2ccccc2)CC1	5431762	CHEMBRIDGE	A Active	0.97	2.4	1.8	3.4
SJ000144869-2	O=C(Nc1ccc(Cl)cc1)Nc1cc(Cl)cc(Cl)c1	5320781	CHEMBRIDGE	A Active	1	3	2.9	3.3
SJ000146674-2	O=C(Nc1cccc(Cl)c1)Nc1cc(C(F)(F)F)ccc1Cl	Z44584405	ENAMINE	A Active	1	3.1	3	3.3
SJ000866779-1	Oc1c(C(Nc2ccccn2)c2ccc(OC(F)F)cc2)ccc2cccnc12	Z56794778	ENAMINE	A Active	0.98	3.2	2.7	3.9
SJ000866794-1	Cc1cc(O)c(CN2CCN(c3ccccc3)CC2)cc1C(C)C	Z44098835	ENAMINE	A Active	1	3.2	3.1	3.4
SJ000866757-1	CC(NC1=C(NC(=O)c2cccs2)C(=O)c2ccccc2C1=O)c1ccccc1	Z56784069	ENAMINE	A Active	1	3.3	3.2	3.5
SJ000113373-3	Oc1cccnc1NC(c1ccc(Cl)cc1)c1ccc2cccnc2c1O	Z56865460	ENAMINE	A Active	1	3.7	3.4	4.1
SJ000127976-2	OC(Cn1nnc2ccccc21)Cn1c2ccc(Cl)cc2c2cc(Cl)ccc21	5654532	CHEMBRIDGE	A Active	1	3.8	3.5	4.2
SJ000866809-1	Cc1ccccc1-n1c(=O)/c(=C/c2ccc(Br)cc2)s/c1=C(\C#N)C(=O)C(C)(C)C	Z48265697	ENAMINE	A Active	1	4.3	4	4.7
SJ000399327-2	CN1CCN(C(c2ccc(C(F)(F)F)cc2)c2cc(Cl)c3cccnc3c2O)CC1	Z57213753	ENAMINE	A Active	0.99	9.2	8.6	10
SJ000866759-1	COc1ccc(C(=O)Nc2cccc(/C=c3\s/c(=C\C(=O)C(C)(C)C)[nH]c3=O)c2)cc1	Z46615784	ENAMINE	A Active	0.99	9.3	8.5	12
SJ000866747-1	COc1ccc2c(c1)nc(-c1c[nH]c3ccccc13)n2-c1cc(C(C)(C)C)c(O)c(C(C)(C)C)c1	Z56795486	ENAMINE	A Active	1	9.5	8.8	11
SJ000866766-1	Cc1cccc(/C=C/c2ccc3cccc(O)c3n2)c1	Z45956775	ENAMINE	A Active	0.98	9.7	8.8	12
SJ000866768-1	Cc1cc(C(C)(C)C)cc(CN2CCN(c3ccccc3)CC2)c1O	Z44099214	ENAMINE	A Active	0.99	12	10	15
SJ000866769-1	CCOc1cc2c(cc1CNC(=O)c1ccc3c(=O)n4c(nc3c1)CCCCC4)OC(C)C2	Z91065482	ENAMINE	A Partial	0.98	3.7	2.8	4.7
SJ000866796-1	O=[N+]([O-])c1c(Oc2cccc(Cl)c2Cl)nc2sccn12	Z127142736	ENAMINE	A Partial	0.95	4.6	4.1	6.4
SJ000866804-1	Cc1ccccc1-n1c(=O)/c(=C/c2cn(-c3ccccc3)nc2-c2cccnc2)s/c1=C(\C#N)C(=O)C(C)(C)C	Z48265728	ENAMINE	A Partial	0.93	6.1	5.3	8.3
SJ000298473-3	CC(O)Cn1c2ccc(Cl)cc2c2cc(Cl)ccc21	5354064	CHEMBRIDGE	Active Single-Point	NA	NA	NA	NA
SJ000866765-1	Brc1ccc(C2=CC(c3cccc4ccccc34)C3N=NN=C3N2)cc1	Z234995791	ENAMINE	Active Single-Point	NA	NA	NA	NA
SJ000866771-1	Oc1c(C(c2ccncc2)N2CCCCC2)ccc2cccnc12	Z56175965	ENAMINE	Active Single-Point	NA	NA	NA	NA
SJ000866800-1	Cc1cc(NC(c2cccc(Br)c2)c2ccc3cccnc3c2O)no1	Z56175984	ENAMINE	B Active	0.99	1.9	1.6	2
SJ000364456-2	COc1ccc(O)c(C2Nc3ccccc3-c3nc4ccccc4n32)c1	Z56825393	ENAMINE	B Active	0.99	2.4	1.8	2.6
SJ000192808-2	Cc1c(C=O)c2ccccc2n1CC(=O)Nc1cccc(I)c1	7772305	CHEMBRIDGE	B Active	0.99	2.6	2.3	2.7
SJ000140380-2	CCc1c2cccn2cc[n+]1C	5101963	CHEMBRIDGE	B Active	0.99	3.3	2.5	3.4
SJ000866813-1	Cn1cccc1-c1n(C)c2ccccc2[n+]1C	5743759	CHEMBRIDGE	B Active	0.96	4.1	2.6	5.4
SJ000377299-2	Clc1ccc(Nc2nc(N3CCCCC3)c3ccccc3n2)cc1	Z56971768	ENAMINE	B Active	1	4.4	3.8	4.8
SJ000866777-1	Cc1ccnc(NC(c2cccs2)c2ccc3cccnc3c2O)c1	Z56842928	ENAMINE	B Active	0.99	4.6	4	5.3
SJ000866750-1	Cc1cc(O)c(CN2CCN(S(=O)(=O)/C=C/c3ccccc3)CC2)cc1C(C)C	Z44153411	ENAMINE	B Active	0.97	5.4	3.6	5.4
SJ000866789-1	Cc1ccc(-c2nc(C)c(C(=O)Nc3cccc(Cn4ccnc4)c3)s2)o1	Z393134986	ENAMINE	B Active	0.98	7.8	7.4	7.9
SJ000866790-1	Cc1cc(Nc2ccc(NC3CCOCC3)cc2)nc(N)n1	Z1116666858	ENAMINE	B Active	0.98	8.2	6.9	8.2
SJ000866755-1	Cc1ccc(NC(=O)c2ccnc(NC3CC3)c2)c(O)c1	Z928497558	ENAMINE	B Active	0.98	8.4	7.6	8.8
SJ000137729-2	Oc1c(C(Nc2ccccn2)c2cccc(OC3CCCC3)c2)ccc2cccnc12	7925786	CHEMBRIDGE	B Active	1	9	6.8	9.2
SJ000866806-1	COC(=O)C1=C(C)NC2=C(C(=O)CC(c3ccc(Cl)cc3)C2)C1c1cc(OC)c(OC)c(OC)c1	5726074	CHEMBRIDGE	B Active	0.98	9.2	6.9	9.7
SJ000866799-1	Oc1c(C(c2ccccc2Cl)N2CCOCC2)ccc2cccnc12	Z56830583	ENAMINE	B Active	0.98	9.5	8.4	10
SJ000866749-1	O=C(NN=c1c2ccccc2oc2ccccc12)c1cc2ccccc2cc1O	Z56817682	ENAMINE	B Active	0.99	10	8.7	11
SJ000866793-1	O=C(Nc1nc(-c2ccccn2)cs1)c1cc([N+](=O)[O-])ccc1N1CCC(Cc2ccccc2)CC1	Z29466386	ENAMINE	B Active	0.99	10	7.9	11
SJ000866762-1	O=C(Nc1cccc(Cn2ccnc2)c1)c1csc(-c2ccco2)n1	Z383523978	ENAMINE	B Active	0.96	12	11	12
SJ000866788-1	COc1ccccc1-n1c(N)c(C#N)c2nc3ccccc3nc21	Z55699650	ENAMINE	B Active	0.97	14	10	15
SJ000866798-1	CSc1ccc(Oc2nc3sccn3c2[N+](=O)[O-])cc1	Z127673874	ENAMINE	B Active	0.99	14	11	15
SJ000143737-2	O=C(Nc1cccc(Cl)c1)Nc1cccc(Cl)c1Cl	Z44603233	ENAMINE	B Active	0.96	15	11	15
SJ000420481-2	COC(=O)c1ccc(Oc2nc3sccn3c2[N+](=O)[O-])cc1	Z127076292	ENAMINE	B Active	0.99	17	14	17
SJ000866776-1	Cc1c(/C=c2/s/c(=C\C(=O)C(C)(C)C)[nH]c2=O)c2ccccn2c1C(=O)c1ccc(F)cc1	Z46615770	ENAMINE	B Active	0.99	18	13	19
SJ000866783-1	CCc1cc[n+](C2=Nc3ccccc3NC2=C(C#N)C#N)cc1	Z56779891	ENAMINE	B Partial	0.91	7.2	5.4	9.4
SJ000866802-1	CC(C)(C)C(=O)/C(C#N)=c1/s/c(=C\c2ccncc2)c(=O)n1-c1ccccc1C(F)(F)F	Z48241133	ENAMINE	B Partial	0.98	7.9	6	8.7
SJ000866748-1	CC(C)C(NCC1=Nc2ccccc2S(=O)(=O)N1)c1ccc(C(C)(C)C)cc1	Z1051123476	ENAMINE	B Partial	0.99	11	8.8	11
SJ000866808-1	COc1ccc(C2=Cc3cc(OC)c(OC)cc3C(C(Cl)(Cl)Cl)O2)c(OC)c1	5731704	CHEMBRIDGE	B Partial	0.91	11	9.6	11
SJ000866785-1	COc1cccc(CC(C(=O)N2CCCC(C(F)(F)F)C2)n2nnnc2C)c1	Z433193940	ENAMINE	B Partial	0.98	19	16	19
SJ000389261-2	COc1cc(/C=c2\s/c(=C\C(=O)C(C)(C)C)[nH]c2=O)cc(OC)c1OC	Z46615665	ENAMINE	C Partial	0.8	6	3.7	19
SJ000866751-1	CC1(c2ccc(F)cc2)C=C(c2ccc(F)cc2)n2nnnc2N1	Z56963488	ENAMINE	C Partial	0.83	6	5.4	9.5
SJ000866758-1	COc1ccc(NC(=O)c2ccc(NC3CC3)nc2)c2cccnc12	Z816885934	ENAMINE	C Partial	0.89	8.8	6.1	11
SJ000866746-1	O=c1oc2cc(Oc3nc(-c4cccnc4)nc4ccccc34)ccc2c2c1CCC2	Z31108131	ENAMINE	C Partial	-0.32	15	1.4e-06	5.3
SJ000388303-2	Cc1cc(NC(=O)/C=C/c2ccco2)n(-c2nc3ccccc3n2Cc2ccc(Cl)c(Cl)c2)n1	Z46615702	ENAMINE	Inactive	NA	NA	NA	NA
SJ000866745-1	Cc1cc(Oc2cccnc2[N+](=O)[O-])nc(C)n1	Z318752240	ENAMINE	Inactive	NA	NA	NA	NA
SJ000866761-1	O=[N+]([O-])c1c(Oc2cc(Cl)cc(Cl)c2)nc2ccccn12	Z127740558	ENAMINE	Inactive	NA	NA	NA	NA
SJ000866763-1	CC(C(=O)c1ccc2c(c1)CCC2)n1nnc(-c2cccc(F)c2)n1	Z51622095	ENAMINE	Inactive	NA	NA	NA	NA
SJ000866770-1	Cc1cc(C(C)(O)CNC(=O)c2ccc(NC3CC3)c([N+](=O)[O-])c2)c(C)o1	Z1282354443	ENAMINE	Inactive	NA	NA	NA	NA
SJ000866772-1	Cc1cc(F)c2c(c1)CCCN2CC1=Nc2ccccc2S(=O)(=O)N1	Z994285496	ENAMINE	Inactive	NA	NA	NA	NA
SJ000866775-1	Cc1cc(NC(=O)CN2CCN(S(=O)(=O)c3nc(-c4ccccc4)ns3)CC2)no1	Z362709542	ENAMINE	Inactive	NA	NA	NA	NA
SJ000866782-1	O=[N+]([O-])c1ncccc1Oc1nc(-c2ccccn2)nc2scc(-c3ccccc3)c12	Z31112530	ENAMINE	Inactive	NA	NA	NA	NA
SJ000866791-1	Cc1cn2c(/C=c3\s/c(=C\C(=O)C(C)(C)C)[nH]c3=O)c(C)nc2s1	Z196366494	ENAMINE	Inactive	NA	NA	NA	NA
SJ000866795-1	CC1CCN(CCCNc2nc3sccn3c2[N+](=O)[O-])CC1	Z128306500	ENAMINE	Inactive	NA	NA	NA	NA
SJ000866801-1	CSc1ccc(/C=c2/s/c(=C(\C#N)C(=O)C(C)(C)C)n(-c3cc(C)ccc3C)c2=O)cc1	Z47846657	ENAMINE	Inactive	NA	NA	NA	NA
SJ000866803-1	Cc1cc(NC(=O)/C=C/c2ccco2)n(-c2nc3ccccc3n2Cc2ccc(Cl)c(Cl)c2)n1	Z56989193	ENAMINE	Inactive	NA	NA	NA	NA
SJ000866805-1	Cc1ccccc1-n1c(=O)/c(=C/c2ccccc2Br)s/c1=C(\C#N)C(=O)C(C)(C)C	Z48265701	ENAMINE	Inactive	NA	NA	NA	NA
SJ000866812-1	CCN(CC)c1ccc(C2C(C(=O)OC)=C(C)NC3=C2C(=O)CC(c2ccc(F)cc2)C3)cc1	7714502	CHEMBRIDGE	Inactive	NA	NA	NA	NA
SJ000391199-2	CC(C)(C)C(=O)/C=c1\[nH]c(=O)/c(=C\c2cccc(Cl)c2)s1	Z46615694	ENAMINE	Partial Single-Point	NA	NA	NA	NA
SJ000394036-2	CCOc1cc(/C=c2\s/c(=C\C(=O)C(C)(C)C)[nH]c2=O)cc(Cl)c1OC	Z46616038	ENAMINE	Partial Single-Point	NA	NA	NA	NA
SJ000866754-1	Cc1cc(C)cc(-n2ncc3c(=O)n(Cc4cccc(C(F)(F)F)c4)cnc32)c1	Z87558821	ENAMINE	Partial Single-Point	NA	NA	NA	NA
SJ000866756-1	CC(C)(C)C(=O)/C=c1\s/c(=C\c2cccs2)c(=O)n1Cc1cc(=O)oc2cc3c(cc12)CCC3	Z56957264	ENAMINE	Partial Single-Point	NA	NA	NA	NA
SJ000866774-1	CCCOc1c(Cl)cc(/C=c2\s/c(=C\C(=O)C(C)(C)C)[nH]c2=O)cc1OCC	Z46616052	ENAMINE	Partial Single-Point	NA	NA	NA	NA
SJ000866787-1	Cc1cc(CN2CCN(c3ccccc3)CC2)c(O)c(C(C)(C)C)c1	Z44098852	ENAMINE	Partial Single-Point	NA	NA	NA	NA
SJ000866814-1	CC(=O)Nc1ccc(/C=c2/s/c(=C(\C#N)C(=O)C(C)(C)C)n(-c3ccccc3)c2=O)cc1	Z47858937	ENAMINE	Partial Single-Point	NA	NA	NA	NA

## Sheet: TDT_Raw
SAMPLE	conc_uM	%activity
SJ000011369-3	0.000983483	-0.982566
SJ000011369-3	0.000983483	-1.48221
SJ000011369-3	0.000983483	-0.70085
SJ000011369-3	0.000983483	1.9527
SJ000011369-3	0.000983483	0.591409
SJ000011369-3	0.000983483	-3.71362
SJ000011369-3	0.00295195	-2.84277
SJ000011369-3	0.00295195	-1.57078
SJ000011369-3	0.00295195	-1.85901
SJ000011369-3	0.00295195	0.377129
SJ000011369-3	0.00295195	-0.531228
SJ000011369-3	0.00295195	-2.81141
SJ000011369-3	0.00885435	-0.889389
SJ000011369-3	0.00885435	3.92433
SJ000011369-3	0.00885435	2.87552
SJ000011369-3	0.00885435	4.92505
SJ000011369-3	0.00885435	5.74679
SJ000011369-3	0.00885435	3.0455
SJ000011369-3	0.0265616	-5.82926
SJ000011369-3	0.0265616	-4.67565
SJ000011369-3	0.0265616	-4.58806
SJ000011369-3	0.0265616	-2.37218
SJ000011369-3	0.0265616	-0.84611
SJ000011369-3	0.0265616	-5.42462
SJ000011369-3	0.0796847	-5.56233
SJ000011369-3	0.0796847	-4.04398
SJ000011369-3	0.0796847	-3.31024
SJ000011369-3	0.0796847	-2.4007
SJ000011369-3	0.0796847	-1.12007
SJ000011369-3	0.0796847	-4.95689
SJ000011369-3	0.239054	-3.4405
SJ000011369-3	0.239054	-2.95058
SJ000011369-3	0.239054	-1.68403
SJ000011369-3	0.239054	-2.81053
SJ000011369-3	0.239054	2.34899
SJ000011369-3	0.239054	-4.5271
SJ000011369-3	0.717162	-4.90824
SJ000011369-3	0.717162	-3.7356
SJ000011369-3	0.717162	-2.43284
SJ000011369-3	0.717162	-3.39097
SJ000011369-3	0.717162	-1.14981
SJ000011369-3	0.717162	-4.80705
SJ000011369-3	2.15149	37.6514
SJ000011369-3	2.15149	36.0292
SJ000011369-3	2.15149	36.9499
SJ000011369-3	2.15149	28.4373
SJ000011369-3	2.15149	35.6612
SJ000011369-3	2.15149	29.1868
SJ000011369-3	6.45446	90.0081
SJ000011369-3	6.45446	81.3243
SJ000011369-3	6.45446	82.0485
SJ000011369-3	6.45446	83.4505
SJ000011369-3	6.45446	80.3384
SJ000011369-3	6.45446	78.0143
SJ000011369-3	19.3634	96.5606
SJ000011369-3	19.3634	90.0329
SJ000011369-3	19.3634	88.9219
SJ000011369-3	19.3634	85.5312
SJ000011369-3	19.3634	82.9753
SJ000011369-3	19.3634	81.4542
SJ000027935-4	0.000854354	1.70756
SJ000027935-4	0.000854354	1.32813
SJ000027935-4	0.000854354	-3.03249
SJ000027935-4	0.000854354	-0.275566
SJ000027935-4	0.000854354	9.19671
SJ000027935-4	0.000854354	2.7756
SJ000027935-4	0.00256156	-5.80385
SJ000027935-4	0.00256156	5.34383
SJ000027935-4	0.00256156	-1.95791
SJ000027935-4	0.00256156	-1.66443
SJ000027935-4	0.00256156	5.84486
SJ000027935-4	0.00256156	-0.0939524
SJ000027935-4	0.00768468	1.72332
SJ000027935-4	0.00768468	4.39723
SJ000027935-4	0.00768468	-7.39274
SJ000027935-4	0.00768468	-2.93476
SJ000027935-4	0.00768468	8.36028
SJ000027935-4	0.00768468	-3.25334
SJ000027935-4	0.0230526	0.485569
SJ000027935-4	0.0230526	-2.2962
SJ000027935-4	0.0230526	-5.53184
SJ000027935-4	0.0230526	-2.20846
SJ000027935-4	0.0230526	2.82716
SJ000027935-4	0.0230526	-1.92403
SJ000027935-4	0.0691562	-5.91822
SJ000027935-4	0.0691562	-4.20828
SJ000027935-4	0.0691562	2.99732
SJ000027935-4	0.0691562	-0.0503727
SJ000027935-4	0.0691562	4.76483
SJ000027935-4	0.0691562	-1.23122
SJ000027935-4	0.207467	16.934
SJ000027935-4	0.207467	9.33629
SJ000027935-4	0.207467	13.7693
SJ000027935-4	0.207467	29.1308
SJ000027935-4	0.207467	13.0673
SJ000027935-4	0.207467	20.8503
SJ000027935-4	0.622401	95.6512
SJ000027935-4	0.622401	93.1765
SJ000027935-4	0.622401	91.0839
SJ000027935-4	0.622401	87.1466
SJ000027935-4	0.622401	95.679
SJ000027935-4	0.622401	93.8816
SJ000027935-4	1.86721	90.2972
SJ000027935-4	1.86721	90.6818
SJ000027935-4	1.86721	97.9399
SJ000027935-4	1.86721	89.9514
SJ000027935-4	1.86721	101.899
SJ000027935-4	1.86721	91.5232
SJ000027935-4	5.60161	85.8036
SJ000027935-4	5.60161	92.7016
SJ000027935-4	5.60161	89.3005
SJ000027935-4	5.60161	98.4565
SJ000027935-4	5.60161	87.9561
SJ000027935-4	5.60161	96.2902
SJ000027935-4	16.8048	84.4517
SJ000027935-4	16.8048	97.1774
SJ000027935-4	16.8048	89.8552
SJ000027935-4	16.8048	95.8523
SJ000027935-4	16.8048	88.3472
SJ000027935-4	16.8048	101.056
SJ000027937-5	0.000807808	-4.97822
SJ000027937-5	0.000807808	3.46209
SJ000027937-5	0.000807808	-2.62552
SJ000027937-5	0.000807808	-4.03474
SJ000027937-5	0.000807808	5.27705
SJ000027937-5	0.000807808	-1.64508
SJ000027937-5	0.00242192	3.77931
SJ000027937-5	0.00242192	1.87858
SJ000027937-5	0.00242192	-1.73436
SJ000027937-5	0.00242192	-4.50758
SJ000027937-5	0.00242192	13.1829
SJ000027937-5	0.00242192	-0.475892
SJ000027937-5	0.00726426	-6.00704
SJ000027937-5	0.00726426	-5.23849
SJ000027937-5	0.00726426	-5.88094
SJ000027937-5	0.00726426	-3.30323
SJ000027937-5	0.00726426	4.53056
SJ000027937-5	0.00726426	-4.41959
SJ000027937-5	0.0217928	-7.72586
SJ000027937-5	0.0217928	-7.51058
SJ000027937-5	0.0217928	-0.0321048
SJ000027937-5	0.0217928	-1.06279
SJ000027937-5	0.0217928	2.18867
SJ000027937-5	0.0217928	-1.47094
SJ000027937-5	0.0653799	2.41085
SJ000027937-5	0.0653799	-3.16803
SJ000027937-5	0.0653799	-9.62737
SJ000027937-5	0.0653799	-3.25024
SJ000027937-5	0.0653799	4.72562
SJ000027937-5	0.0653799	-1.58069
SJ000027937-5	0.196141	11.1885
SJ000027937-5	0.196141	4.99061
SJ000027937-5	0.196141	2.49214
SJ000027937-5	0.196141	16.1943
SJ000027937-5	0.196141	17.0979
SJ000027937-5	0.196141	3.69134
SJ000027937-5	0.588422	84.5031
SJ000027937-5	0.588422	74.4995
SJ000027937-5	0.588422	87.613
SJ000027937-5	0.588422	71.7497
SJ000027937-5	0.588422	88.8215
SJ000027937-5	0.588422	73.2146
SJ000027937-5	1.76527	87.9218
SJ000027937-5	1.76527	87.2683
SJ000027937-5	1.76527	86.4659
SJ000027937-5	1.76527	96.9513
SJ000027937-5	1.76527	81.6942
SJ000027937-5	1.76527	96.528
SJ000027937-5	5.2958	85.1694
SJ000027937-5	5.2958	95.9087
SJ000027937-5	5.2958	91.608
SJ000027937-5	5.2958	95.2397
SJ000027937-5	5.2958	89.1828
SJ000027937-5	5.2958	91.9448
SJ000027937-5	15.8874	89.7446
SJ000027937-5	15.8874	91.5913
SJ000027937-5	15.8874	92.4439
SJ000027937-5	15.8874	88.8032
SJ000027937-5	15.8874	88.4147
SJ000027937-5	15.8874	88.3322
SJ000082805-2	0.00101051	-1.19786
SJ000082805-2	0.00101051	-1.36752
SJ000082805-2	0.00101051	-1.0039
SJ000082805-2	0.00101051	-1.6647
SJ000082805-2	0.00101051	-1.38318
SJ000082805-2	0.00101051	-1.14427
SJ000082805-2	0.00303003	-2.32309
SJ000082805-2	0.00303003	-3.49839
SJ000082805-2	0.00303003	1.28875
SJ000082805-2	0.00303003	-2.03428
SJ000082805-2	0.00303003	-2.16232
SJ000082805-2	0.00303003	-2.73961
SJ000082805-2	0.00909009	-4.7975
SJ000082805-2	0.00909009	-3.81152
SJ000082805-2	0.00909009	-4.51753
SJ000082805-2	0.00909009	-2.59118
SJ000082805-2	0.00909009	-2.26423
SJ000082805-2	0.00909009	-2.86368
SJ000082805-2	0.0272718	-5.31674
SJ000082805-2	0.0272718	-6.33552
SJ000082805-2	0.0272718	-5.57847
SJ000082805-2	0.0272718	-2.62358
SJ000082805-2	0.0272718	-6.1872
SJ000082805-2	0.0272718	-2.38152
SJ000082805-2	0.0818168	-1.33086
SJ000082805-2	0.0818168	-2.54006
SJ000082805-2	0.0818168	0.133744
SJ000082805-2	0.0818168	-1.02835
SJ000082805-2	0.0818168	-0.213811
SJ000082805-2	0.0818168	-1.08382
SJ000082805-2	0.245449	15.0321
SJ000082805-2	0.245449	12.4398
SJ000082805-2	0.245449	12.4458
SJ000082805-2	0.245449	15.5858
SJ000082805-2	0.245449	19.0917
SJ000082805-2	0.245449	12.9661
SJ000082805-2	0.736347	68.6201
SJ000082805-2	0.736347	69.0351
SJ000082805-2	0.736347	67.4726
SJ000082805-2	0.736347	70.4653
SJ000082805-2	0.736347	71.5495
SJ000082805-2	0.736347	72.9119
SJ000082805-2	2.20904	77.0772
SJ000082805-2	2.20904	76.5046
SJ000082805-2	2.20904	74.0722
SJ000082805-2	2.20904	75.9082
SJ000082805-2	2.20904	80.3928
SJ000082805-2	2.20904	77.5033
SJ000082805-2	6.62713	75.7391
SJ000082805-2	6.62713	79.9066
SJ000082805-2	6.62713	79.1761
SJ000082805-2	6.62713	79.1192
SJ000082805-2	6.62713	78.6944
SJ000082805-2	6.62713	78.7508
SJ000082805-2	19.8814	79.9944
SJ000082805-2	19.8814	80.2275
SJ000082805-2	19.8814	61.1048
SJ000082805-2	19.8814	78.3133
SJ000082805-2	19.8814	76.3837
SJ000082805-2	19.8814	77.3034
SJ000110703-13	0.000731231	-3.8512
SJ000110703-13	0.000731231	-0.319101
SJ000110703-13	0.000731231	-8.16303
SJ000110703-13	0.000731231	0.200917
SJ000110703-13	0.000731231	-2.44313
SJ000110703-13	0.000731231	1.44188
SJ000110703-13	0.0021952	-9.81318
SJ000110703-13	0.0021952	-1.68187
SJ000110703-13	0.0021952	-2.29429
SJ000110703-13	0.0021952	-0.966448
SJ000110703-13	0.0021952	-5.67702
SJ000110703-13	0.0021952	2.03019
SJ000110703-13	0.00658408	-7.17629
SJ000110703-13	0.00658408	2.56
SJ000110703-13	0.00658408	-9.93997
SJ000110703-13	0.00658408	10.2256
SJ000110703-13	0.00658408	0.62709
SJ000110703-13	0.00658408	0.128608
SJ000110703-13	0.0197538	23.259
SJ000110703-13	0.0197538	38.1834
SJ000110703-13	0.0197538	20.5401
SJ000110703-13	0.0197538	20.4311
SJ000110703-13	0.0197538	17.1778
SJ000110703-13	0.0197538	15.393
SJ000110703-13	0.0592628	87.3897
SJ000110703-13	0.0592628	101.427
SJ000110703-13	0.0592628	97.0439
SJ000110703-13	0.0592628	103.482
SJ000110703-13	0.0592628	104.515
SJ000110703-13	0.0592628	99.4324
SJ000110703-13	0.177788	80.5821
SJ000110703-13	0.177788	95.5265
SJ000110703-13	0.177788	94.8114
SJ000110703-13	0.177788	88.6222
SJ000110703-13	0.177788	86.265
SJ000110703-13	0.177788	94.8595
SJ000110703-13	0.533366	89.7375
SJ000110703-13	0.533366	95.6186
SJ000110703-13	0.533366	91.4933
SJ000110703-13	0.533366	87.7811
SJ000110703-13	0.533366	82.8921
SJ000110703-13	0.533366	83.9895
SJ000110703-13	1.60011	86.7422
SJ000110703-13	1.60011	96.2703
SJ000110703-13	1.60011	89.1421
SJ000110703-13	1.60011	85.5465
SJ000110703-13	1.60011	87.8911
SJ000110703-13	1.60011	93.465
SJ000110703-13	4.8003	75.8594
SJ000110703-13	4.8003	94.9493
SJ000110703-13	4.8003	87.1446
SJ000110703-13	4.8003	84.0037
SJ000110703-13	4.8003	84.2373
SJ000110703-13	4.8003	92.4447
SJ000110703-13	14.4009	79.216
SJ000110703-13	14.4009	87.3424
SJ000110703-13	14.4009	76.8085
SJ000110703-13	14.4009	72.4996
SJ000110703-13	14.4009	83.3183
SJ000110703-13	14.4009	75.638
SJ000113373-3	0.00114565	0.758562
SJ000113373-3	0.00114565	-0.0845512
SJ000113373-3	0.00114565	2.66028
SJ000113373-3	0.00114565	-0.671709
SJ000113373-3	0.00114565	3.29366
SJ000113373-3	0.00114565	-0.0144161
SJ000113373-3	0.00343694	3.84656
SJ000113373-3	0.00343694	2.73683
SJ000113373-3	0.00343694	5.95136
SJ000113373-3	0.00343694	3.61798
SJ000113373-3	0.00343694	4.25116
SJ000113373-3	0.00343694	1.25731
SJ000113373-3	0.0103093	-0.565594
SJ000113373-3	0.0103093	-1.72554
SJ000113373-3	0.0103093	0.494668
SJ000113373-3	0.0103093	-0.940805
SJ000113373-3	0.0103093	0.360862
SJ000113373-3	0.0103093	-0.735724
SJ000113373-3	0.0309264	-5.22307
SJ000113373-3	0.0309264	-3.46336
SJ000113373-3	0.0309264	-2.39063
SJ000113373-3	0.0309264	-2.55994
SJ000113373-3	0.0309264	-1.57945
SJ000113373-3	0.0309264	-1.39056
SJ000113373-3	0.0927778	-3.79451
SJ000113373-3	0.0927778	-5.22923
SJ000113373-3	0.0927778	-4.68081
SJ000113373-3	0.0927778	-1.8826
SJ000113373-3	0.0927778	-3.05382
SJ000113373-3	0.0927778	-1.1609
SJ000113373-3	0.278333	0.125143
SJ000113373-3	0.278333	-0.854247
SJ000113373-3	0.278333	-3.80952
SJ000113373-3	0.278333	-1.94069
SJ000113373-3	0.278333	-1.78811
SJ000113373-3	0.278333	-0.752348
SJ000113373-3	0.835002	7.16627
SJ000113373-3	0.835002	6.26893
SJ000113373-3	0.835002	-0.364853
SJ000113373-3	0.835002	-1.79797
SJ000113373-3	0.835002	2.74105
SJ000113373-3	0.835002	-0.146367
SJ000113373-3	2.505	20.9164
SJ000113373-3	2.505	17.2126
SJ000113373-3	2.505	19.1534
SJ000113373-3	2.505	7.64232
SJ000113373-3	2.505	7.27671
SJ000113373-3	2.505	6.80917
SJ000113373-3	7.51502	90.3183
SJ000113373-3	7.51502	88.7483
SJ000113373-3	7.51502	89.6019
SJ000113373-3	7.51502	98.936
SJ000113373-3	7.51502	97.239
SJ000113373-3	7.51502	94.6385
SJ000113373-3	22.545	90.9872
SJ000113373-3	22.545	90.2275
SJ000113373-3	22.545	91.7794
SJ000113373-3	22.545	88.2588
SJ000113373-3	22.545	97.3039
SJ000113373-3	22.545	88.4677
SJ000127662-2	0.000629129	-1.34109
SJ000127662-2	0.000629129	-0.233062
SJ000127662-2	0.000629129	0.967135
SJ000127662-2	0.000629129	1.2787
SJ000127662-2	0.000629129	0.775525
SJ000127662-2	0.000629129	0.0694789
SJ000127662-2	0.00188739	-1.11464
SJ000127662-2	0.00188739	2.03169
SJ000127662-2	0.00188739	-0.644533
SJ000127662-2	0.00188739	2.17241
SJ000127662-2	0.00188739	3.40468
SJ000127662-2	0.00188739	0.633597
SJ000127662-2	0.00566366	-2.65782
SJ000127662-2	0.00566366	-1.4186
SJ000127662-2	0.00566366	-2.80603
SJ000127662-2	0.00566366	0.0840516
SJ000127662-2	0.00566366	-0.448191
SJ000127662-2	0.00566366	-0.68944
SJ000127662-2	0.016991	-5.92939
SJ000127662-2	0.016991	-4.06313
SJ000127662-2	0.016991	-5.56003
SJ000127662-2	0.016991	-1.32708
SJ000127662-2	0.016991	-3.06016
SJ000127662-2	0.016991	-1.8499
SJ000127662-2	0.0509715	-4.02978
SJ000127662-2	0.0509715	-4.3995
SJ000127662-2	0.0509715	-4.49966
SJ000127662-2	0.0509715	-0.696435
SJ000127662-2	0.0509715	-2.53268
SJ000127662-2	0.0509715	-0.714876
SJ000127662-2	0.152913	4.25479
SJ000127662-2	0.152913	-0.446738
SJ000127662-2	0.152913	-3.54234
SJ000127662-2	0.152913	-2.31724
SJ000127662-2	0.152913	5.66118
SJ000127662-2	0.152913	-1.37804
SJ000127662-2	0.458737	57.3058
SJ000127662-2	0.458737	56.6864
SJ000127662-2	0.458737	39.5527
SJ000127662-2	0.458737	35.1021
SJ000127662-2	0.458737	55.1017
SJ000127662-2	0.458737	35.7824
SJ000127662-2	1.37621	77.2578
SJ000127662-2	1.37621	82.2011
SJ000127662-2	1.37621	83.0368
SJ000127662-2	1.37621	78.3424
SJ000127662-2	1.37621	76.3865
SJ000127662-2	1.37621	74.6159
SJ000127662-2	4.12863	80.7289
SJ000127662-2	4.12863	83.572
SJ000127662-2	4.12863	86.5651
SJ000127662-2	4.12863	89.813
SJ000127662-2	4.12863	84.3329
SJ000127662-2	4.12863	88.1333
SJ000127662-2	12.3859	73.9908
SJ000127662-2	12.3859	80.7331
SJ000127662-2	12.3859	87.3977
SJ000127662-2	12.3859	89.0693
SJ000127662-2	12.3859	82.6109
SJ000127662-2	12.3859	91.2879
SJ000127976-2	0.000941441	2.14045
SJ000127976-2	0.000941441	4.16027
SJ000127976-2	0.000941441	4.46935
SJ000127976-2	0.000941441	1.7243
SJ000127976-2	0.000941441	3.75389
SJ000127976-2	0.000941441	-0.184978
SJ000127976-2	0.00282583	-1.33656
SJ000127976-2	0.00282583	-0.286298
SJ000127976-2	0.00282583	-1.26594
SJ000127976-2	0.00282583	-2.42449
SJ000127976-2	0.00282583	-0.40367
SJ000127976-2	0.00282583	-3.85761
SJ000127976-2	0.00847748	3.19097
SJ000127976-2	0.00847748	4.72222
SJ000127976-2	0.00847748	2.94284
SJ000127976-2	0.00847748	1.43262
SJ000127976-2	0.00847748	5.4863
SJ000127976-2	0.00847748	-0.181466
SJ000127976-2	0.0254324	-1.28834
SJ000127976-2	0.0254324	2.05167
SJ000127976-2	0.0254324	0.487973
SJ000127976-2	0.0254324	3.0442
SJ000127976-2	0.0254324	1.27463
SJ000127976-2	0.0254324	-2.34552
SJ000127976-2	0.0762988	-5.46421
SJ000127976-2	0.0762988	-1.99142
SJ000127976-2	0.0762988	-1.80709
SJ000127976-2	0.0762988	-5.43904
SJ000127976-2	0.0762988	0.739186
SJ000127976-2	0.0762988	-3.21417
SJ000127976-2	0.228895	-5.01836
SJ000127976-2	0.228895	-3.09092
SJ000127976-2	0.228895	-2.2018
SJ000127976-2	0.228895	-3.99797
SJ000127976-2	0.228895	-4.02851
SJ000127976-2	0.228895	-1.41105
SJ000127976-2	0.686686	-2.43085
SJ000127976-2	0.686686	6.39778
SJ000127976-2	0.686686	2.68336
SJ000127976-2	0.686686	-1.53301
SJ000127976-2	0.686686	6.29061
SJ000127976-2	0.686686	-0.958839
SJ000127976-2	2.06006	-1.62785
SJ000127976-2	2.06006	7.28658
SJ000127976-2	2.06006	2.49906
SJ000127976-2	2.06006	5.52982
SJ000127976-2	2.06006	-6.00681
SJ000127976-2	2.06006	4.24722
SJ000127976-2	6.18018	82.0218
SJ000127976-2	6.18018	83.3196
SJ000127976-2	6.18018	81.2555
SJ000127976-2	6.18018	73.3926
SJ000127976-2	6.18018	81.7186
SJ000127976-2	6.18018	78.7833
SJ000127976-2	18.5405	94.9523
SJ000127976-2	18.5405	88.8447
SJ000127976-2	18.5405	87.5306
SJ000127976-2	18.5405	82.9391
SJ000127976-2	18.5405	82.0361
SJ000127976-2	18.5405	91.4985
SJ000137729-2	0.000821321	-3.26198
SJ000137729-2	0.000821321	1.94975
SJ000137729-2	0.000821321	0.345641
SJ000137729-2	0.000821321	-3.01214
SJ000137729-2	0.000821321	0.724151
SJ000137729-2	0.000821321	-3.88417
SJ000137729-2	0.00246547	-7.94142
SJ000137729-2	0.00246547	-3.0551
SJ000137729-2	0.00246547	10.1556
SJ000137729-2	0.00246547	-2.22263
SJ000137729-2	0.00246547	-3.39158
SJ000137729-2	0.00246547	-5.64393
SJ000137729-2	0.00739489	-10.0838
SJ000137729-2	0.00739489	-3.35387
SJ000137729-2	0.00739489	-2.12859
SJ000137729-2	0.00739489	-3.92941
SJ000137729-2	0.00739489	4.35518
SJ000137729-2	0.00739489	-7.90113
SJ000137729-2	0.0221862	-7.52467
SJ000137729-2	0.0221862	-2.67444
SJ000137729-2	0.0221862	0.239932
SJ000137729-2	0.0221862	-1.06099
SJ000137729-2	0.0221862	-3.89047
SJ000137729-2	0.0221862	-8.92379
SJ000137729-2	0.0665601	-8.13053
SJ000137729-2	0.0665601	-2.61286
SJ000137729-2	0.0665601	-4.3323
SJ000137729-2	0.0665601	-4.98884
SJ000137729-2	0.0665601	0.163561
SJ000137729-2	0.0665601	-9.89418
SJ000137729-2	0.199682	-8.59667
SJ000137729-2	0.199682	-4.79936
SJ000137729-2	0.199682	-6.4218
SJ000137729-2	0.199682	-6.28164
SJ000137729-2	0.199682	0.321009
SJ000137729-2	0.199682	9.19661
SJ000137729-2	0.599044	-0.772236
SJ000137729-2	0.599044	1.65565
SJ000137729-2	0.599044	-0.925851
SJ000137729-2	0.599044	44.5541
SJ000137729-2	0.599044	0.261447
SJ000137729-2	0.599044	-1.26383
SJ000137729-2	1.79713	2.00496
SJ000137729-2	1.79713	10.1362
SJ000137729-2	1.79713	8.63523
SJ000137729-2	1.79713	-5.19211
SJ000137729-2	1.79713	-4.85619
SJ000137729-2	1.79713	-3.57236
SJ000137729-2	5.3914	30.7168
SJ000137729-2	5.3914	14.1526
SJ000137729-2	5.3914	17.3091
SJ000137729-2	5.3914	36.7937
SJ000137729-2	5.3914	14.8188
SJ000137729-2	5.3914	7.38366
SJ000137729-2	16.1742	94.7826
SJ000137729-2	16.1742	89.8926
SJ000137729-2	16.1742	80.7447
SJ000137729-2	16.1742	80.3325
SJ000137729-2	16.1742	75.8266
SJ000137729-2	16.1742	77.7705
SJ000140380-2	0.000313814	0.723999
SJ000140380-2	0.000313814	-0.810051
SJ000140380-2	0.000313814	-0.714993
SJ000140380-2	0.000313814	1.59007
SJ000140380-2	0.000313814	-2.7852
SJ000140380-2	0.000313814	-0.414172
SJ000140380-2	0.000942943	-1.882
SJ000140380-2	0.000942943	-0.93545
SJ000140380-2	0.000942943	0.754777
SJ000140380-2	0.000942943	1.9399
SJ000140380-2	0.000942943	-1.64178
SJ000140380-2	0.000942943	1.9821
SJ000140380-2	0.00282883	-5.0262
SJ000140380-2	0.00282883	-5.30228
SJ000140380-2	0.00282883	-3.55725
SJ000140380-2	0.00282883	-0.401438
SJ000140380-2	0.00282883	-3.99582
SJ000140380-2	0.00282883	-0.843815
SJ000140380-2	0.00848649	-6.49695
SJ000140380-2	0.00848649	-5.76641
SJ000140380-2	0.00848649	-4.27223
SJ000140380-2	0.00848649	-1.37322
SJ000140380-2	0.00848649	-5.15861
SJ000140380-2	0.00848649	-1.55897
SJ000140380-2	0.025458	-6.52243
SJ000140380-2	0.025458	-7.2513
SJ000140380-2	0.025458	-4.53136
SJ000140380-2	0.025458	-2.71783
SJ000140380-2	0.025458	-5.2655
SJ000140380-2	0.025458	-3.42051
SJ000140380-2	0.0763724	-7.91735
SJ000140380-2	0.0763724	-7.01799
SJ000140380-2	0.0763724	-4.38236
SJ000140380-2	0.0763724	-2.95314
SJ000140380-2	0.0763724	-5.65443
SJ000140380-2	0.0763724	-1.41287
SJ000140380-2	0.229119	-7.73887
SJ000140380-2	0.229119	-7.63183
SJ000140380-2	0.229119	2.75311
SJ000140380-2	0.229119	-2.61705
SJ000140380-2	0.229119	-4.79002
SJ000140380-2	0.229119	-1.50761
SJ000140380-2	0.687354	-3.62245
SJ000140380-2	0.687354	-2.86698
SJ000140380-2	0.687354	4.8744
SJ000140380-2	0.687354	-1.31636
SJ000140380-2	0.687354	-1.83238
SJ000140380-2	0.687354	-0.24363
SJ000140380-2	2.06206	15.5063
SJ000140380-2	2.06206	18.487
SJ000140380-2	2.06206	14.8007
SJ000140380-2	2.06206	9.66686
SJ000140380-2	2.06206	12.9313
SJ000140380-2	2.06206	11.7029
SJ000140380-2	6.18619	60.8252
SJ000140380-2	6.18619	63.3415
SJ000140380-2	6.18619	64.9493
SJ000140380-2	6.18619	63.4978
SJ000140380-2	6.18619	64.25
SJ000140380-2	6.18619	66.6582
SJ000140382-2	0.000372372	-1.6055
SJ000140382-2	0.000372372	-1.97854
SJ000140382-2	0.000372372	-1.7629
SJ000140382-2	0.000372372	-0.961102
SJ000140382-2	0.000372372	-2.27114
SJ000140382-2	0.000372372	-2.27806
SJ000140382-2	0.00111562	-4.31092
SJ000140382-2	0.00111562	-3.04891
SJ000140382-2	0.00111562	-0.974825
SJ000140382-2	0.00111562	-0.21408
SJ000140382-2	0.00111562	0.444976
SJ000140382-2	0.00111562	-0.313289
SJ000140382-2	0.00334535	-5.01168
SJ000140382-2	0.00334535	-4.75249
SJ000140382-2	0.00334535	-4.07019
SJ000140382-2	0.00334535	-1.46092
SJ000140382-2	0.00334535	-4.89285
SJ000140382-2	0.00334535	-1.40417
SJ000140382-2	0.0100345	-6.73064
SJ000140382-2	0.0100345	-6.10884
SJ000140382-2	0.0100345	-4.2566
SJ000140382-2	0.0100345	-2.61251
SJ000140382-2	0.0100345	-5.05779
SJ000140382-2	0.0100345	-2.34018
SJ000140382-2	0.0301036	-7.23417
SJ000140382-2	0.0301036	-6.00393
SJ000140382-2	0.0301036	-5.43943
SJ000140382-2	0.0301036	-2.10564
SJ000140382-2	0.0301036	-4.18343
SJ000140382-2	0.0301036	-1.58672
SJ000140382-2	0.0903123	9.80513
SJ000140382-2	0.0903123	11.5753
SJ000140382-2	0.0903123	12.1974
SJ000140382-2	0.0903123	11.6806
SJ000140382-2	0.0903123	12.2548
SJ000140382-2	0.0903123	12.6464
SJ000140382-2	0.270937	24.6394
SJ000140382-2	0.270937	30.4756
SJ000140382-2	0.270937	31.4358
SJ000140382-2	0.270937	32.4237
SJ000140382-2	0.270937	33.4086
SJ000140382-2	0.270937	34.8645
SJ000140382-2	0.812812	61.5948
SJ000140382-2	0.812812	67.3826
SJ000140382-2	0.812812	62.6582
SJ000140382-2	0.812812	59.8353
SJ000140382-2	0.812812	62.6383
SJ000140382-2	0.812812	66.8371
SJ000140382-2	2.43844	89.1012
SJ000140382-2	2.43844	88.7828
SJ000140382-2	2.43844	89.1336
SJ000140382-2	2.43844	87.7976
SJ000140382-2	2.43844	87.7754
SJ000140382-2	2.43844	93.2515
SJ000140382-2	7.31532	89.9176
SJ000140382-2	7.31532	86.3672
SJ000140382-2	7.31532	89.158
SJ000140382-2	7.31532	94.3417
SJ000140382-2	7.31532	84.1868
SJ000140382-2	7.31532	92.3021
SJ000143737-2	0.00102853	-1.26014
SJ000143737-2	0.00102853	-8.25715
SJ000143737-2	0.00102853	-3.00391
SJ000143737-2	0.00102853	-5.99653
SJ000143737-2	0.00102853	-0.647324
SJ000143737-2	0.00102853	-6.5923
SJ000143737-2	0.00308709	-6.46623
SJ000143737-2	0.00308709	-6.321
SJ000143737-2	0.00308709	6.35641
SJ000143737-2	0.00308709	-7.30934
SJ000143737-2	0.00308709	2.61301
SJ000143737-2	0.00308709	-5.15351
SJ000143737-2	0.00925976	3.11689
SJ000143737-2	0.00925976	-7.02582
SJ000143737-2	0.00925976	3.48212
SJ000143737-2	0.00925976	-1.09188
SJ000143737-2	0.00925976	-3.6454
SJ000143737-2	0.00925976	0.0170184
SJ000143737-2	0.0277808	-6.73655
SJ000143737-2	0.0277808	-3.63985
SJ000143737-2	0.0277808	2.94036
SJ000143737-2	0.0277808	-8.52361
SJ000143737-2	0.0277808	-2.65056
SJ000143737-2	0.0277808	-4.75583
SJ000143737-2	0.0833423	-7.02184
SJ000143737-2	0.0833423	-7.15459
SJ000143737-2	0.0833423	-3.92516
SJ000143737-2	0.0833423	-9.10371
SJ000143737-2	0.0833423	-5.1335
SJ000143737-2	0.0833423	-2.01273
SJ000143737-2	0.250029	-8.68726
SJ000143737-2	0.250029	-10.5034
SJ000143737-2	0.250029	-13.4808
SJ000143737-2	0.250029	-10.7747
SJ000143737-2	0.250029	-6.19443
SJ000143737-2	0.250029	-9.15073
SJ000143737-2	0.750084	16.4247
SJ000143737-2	0.750084	0.306596
SJ000143737-2	0.750084	6.57169
SJ000143737-2	0.750084	3.48253
SJ000143737-2	0.750084	2.77695
SJ000143737-2	0.750084	29.9575
SJ000143737-2	2.25026	-7.90099
SJ000143737-2	2.25026	-7.87378
SJ000143737-2	2.25026	-6.10978
SJ000143737-2	2.25026	-12.246
SJ000143737-2	2.25026	-5.92364
SJ000143737-2	2.25026	-8.73695
SJ000143737-2	6.75075	14.616
SJ000143737-2	6.75075	-15.365
SJ000143737-2	6.75075	-1.78133
SJ000143737-2	6.75075	0.878362
SJ000143737-2	6.75075	-5.1079
SJ000143737-2	6.75075	-2.61801
SJ000143737-2	20.2523	74.0122
SJ000143737-2	20.2523	80.892
SJ000143737-2	20.2523	77.2587
SJ000143737-2	20.2523	88.3715
SJ000143737-2	20.2523	92.5672
SJ000143737-2	20.2523	94.6372
SJ000143975-2	0.000762763	-1.74657
SJ000143975-2	0.000762763	4.3653
SJ000143975-2	0.000762763	3.30578
SJ000143975-2	0.000762763	-0.746631
SJ000143975-2	0.000762763	3.84333
SJ000143975-2	0.000762763	-3.7743
SJ000143975-2	0.00228829	-3.01523
SJ000143975-2	0.00228829	2.0997
SJ000143975-2	0.00228829	2.5298
SJ000143975-2	0.00228829	0.0754015
SJ000143975-2	0.00228829	1.75305
SJ000143975-2	0.00228829	-3.68456
SJ000143975-2	0.00686486	-3.94865
SJ000143975-2	0.00686486	-0.943817
SJ000143975-2	0.00686486	1.54512
SJ000143975-2	0.00686486	-1.38806
SJ000143975-2	0.00686486	1.54671
SJ000143975-2	0.00686486	-5.82128
SJ000143975-2	0.0205961	-4.70544
SJ000143975-2	0.0205961	-0.966029
SJ000143975-2	0.0205961	-2.15411
SJ000143975-2	0.0205961	-2.62969
SJ000143975-2	0.0205961	0.874057
SJ000143975-2	0.0205961	-6.26632
SJ000143975-2	0.0617898	-3.86366
SJ000143975-2	0.0617898	-2.78422
SJ000143975-2	0.0617898	0.355689
SJ000143975-2	0.0617898	-2.1815
SJ000143975-2	0.0617898	-1.77708
SJ000143975-2	0.0617898	-6.66468
SJ000143975-2	0.185371	-6.6676
SJ000143975-2	0.185371	-2.27891
SJ000143975-2	0.185371	2.82198
SJ000143975-2	0.185371	-0.969728
SJ000143975-2	0.185371	-1.13211
SJ000143975-2	0.185371	-7.22644
SJ000143975-2	0.556111	-1.81924
SJ000143975-2	0.556111	6.79835
SJ000143975-2	0.556111	4.25556
SJ000143975-2	0.556111	2.9581
SJ000143975-2	0.556111	5.7124
SJ000143975-2	0.556111	-1.45717
SJ000143975-2	1.66833	29.3362
SJ000143975-2	1.66833	30.814
SJ000143975-2	1.66833	26.1759
SJ000143975-2	1.66833	22.7403
SJ000143975-2	1.66833	24.2621
SJ000143975-2	1.66833	22.055
SJ000143975-2	5.005	81.3541
SJ000143975-2	5.005	79.5622
SJ000143975-2	5.005	77.36
SJ000143975-2	5.005	77.8766
SJ000143975-2	5.005	75.1887
SJ000143975-2	5.005	79.2981
SJ000143975-2	15.015	90.5871
SJ000143975-2	15.015	88.0613
SJ000143975-2	15.015	86.6529
SJ000143975-2	15.015	83.5101
SJ000143975-2	15.015	86.4319
SJ000143975-2	15.015	82.166
SJ000144869-2	0.00111712	1.69337
SJ000144869-2	0.00111712	0.130129
SJ000144869-2	0.00111712	-1.71418
SJ000144869-2	0.00111712	-1.16608
SJ000144869-2	0.00111712	8.46318
SJ000144869-2	0.00111712	-0.532902
SJ000144869-2	0.00335135	-0.890086
SJ000144869-2	0.00335135	-0.302974
SJ000144869-2	0.00335135	-2.91275
SJ000144869-2	0.00335135	-1.69337
SJ000144869-2	0.00335135	0.523621
SJ000144869-2	0.00335135	-0.935669
SJ000144869-2	0.0100541	2.37139
SJ000144869-2	0.0100541	-1.03868
SJ000144869-2	0.0100541	-3.32209
SJ000144869-2	0.0100541	-3.71804
SJ000144869-2	0.0100541	0.912705
SJ000144869-2	0.0100541	-1.50293
SJ000144869-2	0.0301622	-6.03025
SJ000144869-2	0.0301622	-4.90834
SJ000144869-2	0.0301622	-6.9666
SJ000144869-2	0.0301622	-2.79786
SJ000144869-2	0.0301622	-2.44401
SJ000144869-2	0.0301622	-2.40662
SJ000144869-2	0.090485	-6.05457
SJ000144869-2	0.090485	-5.73911
SJ000144869-2	0.090485	-5.78189
SJ000144869-2	0.090485	-1.09962
SJ000144869-2	0.090485	-3.05229
SJ000144869-2	0.090485	-0.0221744
SJ000144869-2	0.271456	-7.35018
SJ000144869-2	0.271456	-4.55604
SJ000144869-2	0.271456	-6.88957
SJ000144869-2	0.271456	-4.56677
SJ000144869-2	0.271456	3.40026
SJ000144869-2	0.271456	-3.50057
SJ000144869-2	0.814369	-0.990912
SJ000144869-2	0.814369	-5.93708
SJ000144869-2	0.814369	-2.71078
SJ000144869-2	0.814369	-4.41146
SJ000144869-2	0.814369	1.92971
SJ000144869-2	0.814369	-3.14923
SJ000144869-2	2.44311	22.8117
SJ000144869-2	2.44311	31.2405
SJ000144869-2	2.44311	19.8795
SJ000144869-2	2.44311	13.4085
SJ000144869-2	2.44311	24.0082
SJ000144869-2	2.44311	16.9071
SJ000144869-2	7.32932	87.6202
SJ000144869-2	7.32932	89.0161
SJ000144869-2	7.32932	90.3449
SJ000144869-2	7.32932	91.3491
SJ000144869-2	7.32932	85.591
SJ000144869-2	7.32932	87.5907
SJ000144869-2	21.988	84.5789
SJ000144869-2	21.988	87.309
SJ000144869-2	21.988	85.7954
SJ000144869-2	21.988	87.8419
SJ000144869-2	21.988	95.5639
SJ000144869-2	21.988	93.2372
SJ000146674-2	0.00138739	2.3746
SJ000146674-2	0.00138739	2.63686
SJ000146674-2	0.00138739	-1.31874
SJ000146674-2	0.00138739	-0.111468
SJ000146674-2	0.00138739	6.44177
SJ000146674-2	0.00138739	-0.137178
SJ000146674-2	0.00416216	-2.3291
SJ000146674-2	0.00416216	0.631494
SJ000146674-2	0.00416216	-2.90801
SJ000146674-2	0.00416216	-1.25075
SJ000146674-2	0.00416216	2.61388
SJ000146674-2	0.00416216	-1.92431
SJ000146674-2	0.012488	-1.40198
SJ000146674-2	0.012488	-1.11098
SJ000146674-2	0.012488	-4.63499
SJ000146674-2	0.012488	-0.158667
SJ000146674-2	0.012488	4.29323
SJ000146674-2	0.012488	1.64232
SJ000146674-2	0.0374655	-5.87538
SJ000146674-2	0.0374655	-2.37515
SJ000146674-2	0.0374655	-3.56049
SJ000146674-2	0.0374655	0.798438
SJ000146674-2	0.0374655	-1.68875
SJ000146674-2	0.0374655	-0.402959
SJ000146674-2	0.112396	-3.72196
SJ000146674-2	0.112396	-1.13296
SJ000146674-2	0.112396	-1.23302
SJ000146674-2	0.112396	0.857638
SJ000146674-2	0.112396	-2.50619
SJ000146674-2	0.112396	-1.2967
SJ000146674-2	0.337189	-7.33692
SJ000146674-2	0.337189	-4.82425
SJ000146674-2	0.337189	-7.26007
SJ000146674-2	0.337189	-4.6972
SJ000146674-2	0.337189	-2.28612
SJ000146674-2	0.337189	-3.88665
SJ000146674-2	1.01157	-6.847
SJ000146674-2	1.01157	-3.70979
SJ000146674-2	1.01157	-7.43666
SJ000146674-2	1.01157	-6.05153
SJ000146674-2	1.01157	-3.09597
SJ000146674-2	1.01157	-4.9889
SJ000146674-2	3.0347	17.692
SJ000146674-2	3.0347	61.053
SJ000146674-2	3.0347	45.3046
SJ000146674-2	3.0347	46.5015
SJ000146674-2	3.0347	51.0732
SJ000146674-2	3.0347	36.8298
SJ000146674-2	9.1041	98.399
SJ000146674-2	9.1041	101.034
SJ000146674-2	9.1041	92.9314
SJ000146674-2	9.1041	91.4671
SJ000146674-2	9.1041	95.5273
SJ000146674-2	9.1041	93.2252
SJ000146674-2	27.3123	94.6343
SJ000146674-2	27.3123	93.9118
SJ000146674-2	27.3123	92.0669
SJ000146674-2	27.3123	87.53
SJ000146674-2	27.3123	93.8007
SJ000146674-2	27.3123	83.455
SJ000147013-2	0.000815315	-9.84955
SJ000147013-2	0.000815315	-7.69637
SJ000147013-2	0.000815315	-1.85145
SJ000147013-2	0.000815315	-3.73156
SJ000147013-2	0.000815315	1.00712
SJ000147013-2	0.000815315	-4.16145
SJ000147013-2	0.00244595	-6.68263
SJ000147013-2	0.00244595	-2.9256
SJ000147013-2	0.00244595	-4.22229
SJ000147013-2	0.00244595	-2.76518
SJ000147013-2	0.00244595	-1.20105
SJ000147013-2	0.00244595	-0.434318
SJ000147013-2	0.00733634	-6.6189
SJ000147013-2	0.00733634	-8.00954
SJ000147013-2	0.00733634	-3.08786
SJ000147013-2	0.00733634	-6.88563
SJ000147013-2	0.00733634	-1.19384
SJ000147013-2	0.00733634	-5.00776
SJ000147013-2	0.0220075	-4.49417
SJ000147013-2	0.0220075	-0.647488
SJ000147013-2	0.0220075	-5.41548
SJ000147013-2	0.0220075	-5.03021
SJ000147013-2	0.0220075	-1.13646
SJ000147013-2	0.0220075	-3.4106
SJ000147013-2	0.0660225	-5.19822
SJ000147013-2	0.0660225	2.77282
SJ000147013-2	0.0660225	-2.53559
SJ000147013-2	0.0660225	1.11517
SJ000147013-2	0.0660225	2.45574
SJ000147013-2	0.0660225	1.61959
SJ000147013-2	0.198069	7.92402
SJ000147013-2	0.198069	3.05296
SJ000147013-2	0.198069	13.5815
SJ000147013-2	0.198069	-0.087778
SJ000147013-2	0.198069	28.2645
SJ000147013-2	0.198069	3.62642
SJ000147013-2	0.594206	51.1107
SJ000147013-2	0.594206	62.67
SJ000147013-2	0.594206	60.7666
SJ000147013-2	0.594206	45.6297
SJ000147013-2	0.594206	66.6341
SJ000147013-2	0.594206	47.2664
SJ000147013-2	1.78261	57.4616
SJ000147013-2	1.78261	66.7887
SJ000147013-2	1.78261	58.2076
SJ000147013-2	1.78261	47.3185
SJ000147013-2	1.78261	61.4856
SJ000147013-2	1.78261	47.898
SJ000147013-2	5.34785	75.7143
SJ000147013-2	5.34785	76.5784
SJ000147013-2	5.34785	85.8272
SJ000147013-2	5.34785	83.539
SJ000147013-2	5.34785	79.3392
SJ000147013-2	5.34785	85.7297
SJ000147013-2	16.0435	85.8426
SJ000147013-2	16.0435	84.3189
SJ000147013-2	16.0435	87.5299
SJ000147013-2	16.0435	85.3988
SJ000147013-2	16.0435	95.9307
SJ000147013-2	16.0435	94.8086
SJ000147025-2	0.000471471	-6.27805
SJ000147025-2	0.000471471	-1.1914
SJ000147025-2	0.000471471	-6.84531
SJ000147025-2	0.000471471	-3.42379
SJ000147025-2	0.000471471	-0.468854
SJ000147025-2	0.000471471	-10.2865
SJ000147025-2	0.00141592	0.38567
SJ000147025-2	0.00141592	-4.55392
SJ000147025-2	0.00141592	5.71547
SJ000147025-2	0.00141592	0.2032
SJ000147025-2	0.00141592	1.68338
SJ000147025-2	0.00141592	-1.37504
SJ000147025-2	0.00424625	-4.80363
SJ000147025-2	0.00424625	-7.20413
SJ000147025-2	0.00424625	1.95949
SJ000147025-2	0.00424625	-1.88339
SJ000147025-2	0.00424625	8.0366
SJ000147025-2	0.00424625	-5.45236
SJ000147025-2	0.0127387	-2.92255
SJ000147025-2	0.0127387	-4.66745
SJ000147025-2	0.0127387	-3.94321
SJ000147025-2	0.0127387	-0.36136
SJ000147025-2	0.0127387	-1.21326
SJ000147025-2	0.0127387	-7.30899
SJ000147025-2	0.0382177	-8.19506
SJ000147025-2	0.0382177	2.53749
SJ000147025-2	0.0382177	3.01606
SJ000147025-2	0.0382177	-3.14972
SJ000147025-2	0.0382177	-2.12538
SJ000147025-2	0.0382177	-5.62043
SJ000147025-2	0.114652	6.24579
SJ000147025-2	0.114652	7.33684
SJ000147025-2	0.114652	14.0713
SJ000147025-2	0.114652	5.51064
SJ000147025-2	0.114652	1.07313
SJ000147025-2	0.114652	6.4832
SJ000147025-2	0.343955	-3.06922
SJ000147025-2	0.343955	22.5863
SJ000147025-2	0.343955	16.7363
SJ000147025-2	0.343955	7.47946
SJ000147025-2	0.343955	18.4763
SJ000147025-2	0.343955	2.37961
SJ000147025-2	1.03186	61.7359
SJ000147025-2	1.03186	56.6064
SJ000147025-2	1.03186	54.1987
SJ000147025-2	1.03186	50.2779
SJ000147025-2	1.03186	34.6654
SJ000147025-2	1.03186	55.7653
SJ000147025-2	3.0956	63.5531
SJ000147025-2	3.0956	67.7883
SJ000147025-2	3.0956	61.226
SJ000147025-2	3.0956	61.2602
SJ000147025-2	3.0956	73.6305
SJ000147025-2	3.0956	64.6001
SJ000147025-2	9.28679	73.6317
SJ000147025-2	9.28679	61.979
SJ000147025-2	9.28679	66.0411
SJ000147025-2	9.28679	74.4359
SJ000147025-2	9.28679	64.6883
SJ000147025-2	9.28679	61.852
SJ000147376-2	0.00056006	-2.06617
SJ000147376-2	0.00056006	3.27081
SJ000147376-2	0.00056006	1.71618
SJ000147376-2	0.00056006	-0.980533
SJ000147376-2	0.00056006	4.40058
SJ000147376-2	0.00056006	-4.58293
SJ000147376-2	0.00168018	-4.99187
SJ000147376-2	0.00168018	1.17689
SJ000147376-2	0.00168018	1.43704
SJ000147376-2	0.00168018	-3.15326
SJ000147376-2	0.00168018	-0.29869
SJ000147376-2	0.00168018	-6.65584
SJ000147376-2	0.00504054	-4.86569
SJ000147376-2	0.00504054	-1.96864
SJ000147376-2	0.00504054	-0.34307
SJ000147376-2	0.00504054	-3.1638
SJ000147376-2	0.00504054	1.54545
SJ000147376-2	0.00504054	-7.35091
SJ000147376-2	0.0151216	-5.56312
SJ000147376-2	0.0151216	-3.12749
SJ000147376-2	0.0151216	-4.0867
SJ000147376-2	0.0151216	-3.0305
SJ000147376-2	0.0151216	-5.65806
SJ000147376-2	0.0151216	-7.58857
SJ000147376-2	0.0453664	-9.36978
SJ000147376-2	0.0453664	-3.19284
SJ000147376-2	0.0453664	-4.33296
SJ000147376-2	0.0453664	-2.5995
SJ000147376-2	0.0453664	-4.35635
SJ000147376-2	0.0453664	-6.22972
SJ000147376-2	0.136099	-8.1931
SJ000147376-2	0.136099	0.924897
SJ000147376-2	0.136099	6.21892
SJ000147376-2	0.136099	-9.88435
SJ000147376-2	0.136099	-5.9706
SJ000147376-2	0.136099	-12.4072
SJ000147376-2	0.408297	-3.12016
SJ000147376-2	0.408297	16.2173
SJ000147376-2	0.408297	13.8046
SJ000147376-2	0.408297	-6.76987
SJ000147376-2	0.408297	2.06898
SJ000147376-2	0.408297	-11.2191
SJ000147376-2	1.22489	22.973
SJ000147376-2	1.22489	46.5167
SJ000147376-2	1.22489	42.4322
SJ000147376-2	1.22489	20.3098
SJ000147376-2	1.22489	31.6581
SJ000147376-2	1.22489	16.6631
SJ000147376-2	3.67467	56.1032
SJ000147376-2	3.67467	61.8106
SJ000147376-2	3.67467	48.0974
SJ000147376-2	3.67467	41.9642
SJ000147376-2	3.67467	52.404
SJ000147376-2	3.67467	39.8661
SJ000147376-2	11.024	82.7985
SJ000147376-2	11.024	77.3369
SJ000147376-2	11.024	74.3658
SJ000147376-2	11.024	69.9462
SJ000147376-2	11.024	88.5371
SJ000147376-2	11.024	72.7419
SJ000154494-3	0.000788288	-1.43582
SJ000154494-3	0.000788288	-1.29224
SJ000154494-3	0.000788288	-4.73938
SJ000154494-3	0.000788288	-1.64926
SJ000154494-3	0.000788288	-2.5554
SJ000154494-3	0.000788288	-5.82149
SJ000154494-3	0.00236486	-5.88661
SJ000154494-3	0.00236486	-1.04167
SJ000154494-3	0.00236486	11.1479
SJ000154494-3	0.00236486	-1.74804
SJ000154494-3	0.00236486	4.39916
SJ000154494-3	0.00236486	-12.0188
SJ000154494-3	0.00709309	-4.26677
SJ000154494-3	0.00709309	-4.04067
SJ000154494-3	0.00709309	4.77801
SJ000154494-3	0.00709309	0.167834
SJ000154494-3	0.00709309	-4.95998
SJ000154494-3	0.00709309	-6.79619
SJ000154494-3	0.0212808	-11.2056
SJ000154494-3	0.0212808	-4.14088
SJ000154494-3	0.0212808	-1.60816
SJ000154494-3	0.0212808	-5.6425
SJ000154494-3	0.0212808	3.68905
SJ000154494-3	0.0212808	-9.62149
SJ000154494-3	0.0638423	-7.81971
SJ000154494-3	0.0638423	-8.60642
SJ000154494-3	0.0638423	3.41176
SJ000154494-3	0.0638423	-6.07275
SJ000154494-3	0.0638423	-5.52762
SJ000154494-3	0.0638423	-8.78343
SJ000154494-3	0.191526	-13.4279
SJ000154494-3	0.191526	-10.3417
SJ000154494-3	0.191526	13.9467
SJ000154494-3	0.191526	-8.69492
SJ000154494-3	0.191526	-12.6791
SJ000154494-3	0.191526	-2.94439
SJ000154494-3	0.574575	74.5129
SJ000154494-3	0.574575	79.1014
SJ000154494-3	0.574575	70.748
SJ000154494-3	0.574575	60.0173
SJ000154494-3	0.574575	65.3148
SJ000154494-3	0.574575	67.3454
SJ000154494-3	1.72372	99.5539
SJ000154494-3	1.72372	96.0877
SJ000154494-3	1.72372	84.3562
SJ000154494-3	1.72372	97.3922
SJ000154494-3	1.72372	96.7712
SJ000154494-3	1.72372	88.9828
SJ000154494-3	5.17117	87.8447
SJ000154494-3	5.17117	92.9597
SJ000154494-3	5.17117	83.9861
SJ000154494-3	5.17117	82.7051
SJ000154494-3	5.17117	87.9586
SJ000154494-3	5.17117	80.4459
SJ000154494-3	15.5135	80.9083
SJ000154494-3	15.5135	78.3088
SJ000154494-3	15.5135	77.4324
SJ000154494-3	15.5135	66.0626
SJ000154494-3	15.5135	81.2284
SJ000154494-3	15.5135	76.8094
SJ000170251-2	0.000720721	-2.73618
SJ000170251-2	0.000720721	-1.83899
SJ000170251-2	0.000720721	-0.364343
SJ000170251-2	0.000720721	-1.19291
SJ000170251-2	0.000720721	0.946042
SJ000170251-2	0.000720721	-0.916774
SJ000170251-2	0.00216066	-0.292589
SJ000170251-2	0.00216066	-0.66915
SJ000170251-2	0.00216066	-5.19067
SJ000170251-2	0.00216066	-3.10909
SJ000170251-2	0.00216066	0.356654
SJ000170251-2	0.00216066	-2.06025
SJ000170251-2	0.00648198	-2.94268
SJ000170251-2	0.00648198	-2.64586
SJ000170251-2	0.00648198	-5.48716
SJ000170251-2	0.00648198	-1.67912
SJ000170251-2	0.00648198	-1.88659
SJ000170251-2	0.00648198	-2.44801
SJ000170251-2	0.0194459	-5.98379
SJ000170251-2	0.0194459	-5.02828
SJ000170251-2	0.0194459	-6.57191
SJ000170251-2	0.0194459	-1.3566
SJ000170251-2	0.0194459	-4.15145
SJ000170251-2	0.0194459	-2.46708
SJ000170251-2	0.0583363	-0.110166
SJ000170251-2	0.0583363	-3.98504
SJ000170251-2	0.0583363	-4.64907
SJ000170251-2	0.0583363	-1.63823
SJ000170251-2	0.0583363	-0.719899
SJ000170251-2	0.0583363	-0.691142
SJ000170251-2	0.175009	6.77784
SJ000170251-2	0.175009	3.5712
SJ000170251-2	0.175009	0.30224
SJ000170251-2	0.175009	0.854386
SJ000170251-2	0.175009	4.35148
SJ000170251-2	0.175009	4.23577
SJ000170251-2	0.525026	24.5896
SJ000170251-2	0.525026	28.1123
SJ000170251-2	0.525026	31.1483
SJ000170251-2	0.525026	28.0018
SJ000170251-2	0.525026	32.2927
SJ000170251-2	0.525026	31.317
SJ000170251-2	1.57508	64.999
SJ000170251-2	1.57508	60.9026
SJ000170251-2	1.57508	65.5566
SJ000170251-2	1.57508	63.6598
SJ000170251-2	1.57508	62.0829
SJ000170251-2	1.57508	64.7125
SJ000170251-2	4.72523	84.1796
SJ000170251-2	4.72523	85.7732
SJ000170251-2	4.72523	85.3548
SJ000170251-2	4.72523	90.2372
SJ000170251-2	4.72523	86.6492
SJ000170251-2	4.72523	91.0183
SJ000170251-2	14.1757	88.1098
SJ000170251-2	14.1757	97.1234
SJ000170251-2	14.1757	90.0165
SJ000170251-2	14.1757	91.5559
SJ000170251-2	14.1757	96.5572
SJ000170251-2	14.1757	90.3261
SJ000171111-3	0.000725225	-1.0822
SJ000171111-3	0.000725225	-1.49177
SJ000171111-3	0.000725225	3.282
SJ000171111-3	0.000725225	6.5844
SJ000171111-3	0.000725225	-0.43756
SJ000171111-3	0.000725225	3.02313
SJ000171111-3	0.00217718	-3.9541
SJ000171111-3	0.00217718	-3.87141
SJ000171111-3	0.00217718	5.21449
SJ000171111-3	0.00217718	3.2172
SJ000171111-3	0.00217718	-2.99797
SJ000171111-3	0.00217718	7.35744
SJ000171111-3	0.00653003	-6.35773
SJ000171111-3	0.00653003	-4.25333
SJ000171111-3	0.00653003	0.687802
SJ000171111-3	0.00653003	0.323998
SJ000171111-3	0.00653003	-4.63822
SJ000171111-3	0.00653003	1.50469
SJ000171111-3	0.0195916	-6.61134
SJ000171111-3	0.0195916	-1.45722
SJ000171111-3	0.0195916	-1.8992
SJ000171111-3	0.0195916	-0.218936
SJ000171111-3	0.0195916	-4.91874
SJ000171111-3	0.0195916	1.86212
SJ000171111-3	0.0587748	-2.42087
SJ000171111-3	0.0587748	-1.82359
SJ000171111-3	0.0587748	0.34559
SJ000171111-3	0.0587748	1.48411
SJ000171111-3	0.0587748	-0.0193047
SJ000171111-3	0.0587748	1.59275
SJ000171111-3	0.176324	-1.16423
SJ000171111-3	0.176324	1.55063
SJ000171111-3	0.176324	3.87162
SJ000171111-3	0.176324	1.05521
SJ000171111-3	0.176324	-5.32051
SJ000171111-3	0.176324	9.95795
SJ000171111-3	0.528973	68.8948
SJ000171111-3	0.528973	68.6395
SJ000171111-3	0.528973	88.1016
SJ000171111-3	0.528973	81.1528
SJ000171111-3	0.528973	63.1559
SJ000171111-3	0.528973	84.7516
SJ000171111-3	1.58692	94.554
SJ000171111-3	1.58692	97.2838
SJ000171111-3	1.58692	67.2726
SJ000171111-3	1.58692	82.704
SJ000171111-3	1.58692	90.0215
SJ000171111-3	1.58692	76.7972
SJ000171111-3	4.76077	82.6061
SJ000171111-3	4.76077	84.4692
SJ000171111-3	4.76077	89.5204
SJ000171111-3	4.76077	101.876
SJ000171111-3	4.76077	82.041
SJ000171111-3	4.76077	103.682
SJ000171111-3	14.2823	81.6508
SJ000171111-3	14.2823	84.0273
SJ000171111-3	14.2823	86.5168
SJ000171111-3	14.2823	96.6386
SJ000171111-3	14.2823	79.5439
SJ000171111-3	14.2823	98.9561
SJ000171307-4	0.00110511	-0.919384
SJ000171307-4	0.00110511	3.30985
SJ000171307-4	0.00110511	-1.27305
SJ000171307-4	0.00110511	-1.98955
SJ000171307-4	0.00110511	3.99062
SJ000171307-4	0.00110511	-1.64781
SJ000171307-4	0.00331381	-0.735007
SJ000171307-4	0.00331381	1.38127
SJ000171307-4	0.00331381	-3.62402
SJ000171307-4	0.00331381	-1.5455
SJ000171307-4	0.00331381	1.67914
SJ000171307-4	0.00331381	-2.50823
SJ000171307-4	0.00994294	-6.2039
SJ000171307-4	0.00994294	-4.81039
SJ000171307-4	0.00994294	-7.44167
SJ000171307-4	0.00994294	-3.62589
SJ000171307-4	0.00994294	-1.63279
SJ000171307-4	0.00994294	-4.19642
SJ000171307-4	0.0298288	-7.41159
SJ000171307-4	0.0298288	-6.06612
SJ000171307-4	0.0298288	-4.24969
SJ000171307-4	0.0298288	-1.75952
SJ000171307-4	0.0298288	-4.9772
SJ000171307-4	0.0298288	-3.12533
SJ000171307-4	0.089485	3.12019
SJ000171307-4	0.089485	1.01092
SJ000171307-4	0.089485	2.14353
SJ000171307-4	0.089485	1.1801
SJ000171307-4	0.089485	2.82688
SJ000171307-4	0.089485	1.85992
SJ000171307-4	0.268453	3.64322
SJ000171307-4	0.268453	-0.311431
SJ000171307-4	0.268453	0.405531
SJ000171307-4	0.268453	10.0288
SJ000171307-4	0.268453	11.2796
SJ000171307-4	0.268453	11.0608
SJ000171307-4	0.80536	83.3419
SJ000171307-4	0.80536	81.4315
SJ000171307-4	0.80536	84.2771
SJ000171307-4	0.80536	83.6036
SJ000171307-4	0.80536	83.3574
SJ000171307-4	0.80536	84.0522
SJ000171307-4	2.41608	99.269
SJ000171307-4	2.41608	99.3577
SJ000171307-4	2.41608	101.852
SJ000171307-4	2.41608	103.568
SJ000171307-4	2.41608	102.829
SJ000171307-4	2.41608	107.855
SJ000171307-4	7.24824	99.7242
SJ000171307-4	7.24824	101.734
SJ000171307-4	7.24824	96.3726
SJ000171307-4	7.24824	98.1155
SJ000171307-4	7.24824	89.6309
SJ000171307-4	7.24824	101.999
SJ000171307-4	21.7447	91.8598
SJ000171307-4	21.7447	99.0961
SJ000171307-4	21.7447	93.6053
SJ000171307-4	21.7447	92.7369
SJ000171307-4	21.7447	84.6954
SJ000171307-4	21.7447	94.0177
SJ000180705-2	0.000956456	1.53553
SJ000180705-2	0.000956456	1.65347
SJ000180705-2	0.000956456	2.32031
SJ000180705-2	0.000956456	3.4402
SJ000180705-2	0.000956456	5.60989
SJ000180705-2	0.000956456	-1.7547
SJ000180705-2	0.00286937	-2.38433
SJ000180705-2	0.00286937	3.06672
SJ000180705-2	0.00286937	3.23215
SJ000180705-2	0.00286937	-1.95041
SJ000180705-2	0.00286937	1.89962
SJ000180705-2	0.00286937	-4.72662
SJ000180705-2	0.00860661	-2.1323
SJ000180705-2	0.00860661	0.531772
SJ000180705-2	0.00860661	1.07224
SJ000180705-2	0.00860661	3.6824
SJ000180705-2	0.00860661	4.99888
SJ000180705-2	0.00860661	-3.32485
SJ000180705-2	0.0258198	-3.73565
SJ000180705-2	0.0258198	-1.24499
SJ000180705-2	0.0258198	-2.46831
SJ000180705-2	0.0258198	-4.71473
SJ000180705-2	0.0258198	-0.767619
SJ000180705-2	0.0258198	-5.44885
SJ000180705-2	0.077461	-5.28098
SJ000180705-2	0.077461	-2.91652
SJ000180705-2	0.077461	-2.74131
SJ000180705-2	0.077461	-5.13757
SJ000180705-2	0.077461	-0.663057
SJ000180705-2	0.077461	-5.75342
SJ000180705-2	0.23238	-2.0888
SJ000180705-2	0.23238	-1.23196
SJ000180705-2	0.23238	0.0548887
SJ000180705-2	0.23238	4.22622
SJ000180705-2	0.23238	0.986538
SJ000180705-2	0.23238	-4.56338
SJ000180705-2	0.697141	60.9044
SJ000180705-2	0.697141	61.4774
SJ000180705-2	0.697141	62.045
SJ000180705-2	0.697141	66.501
SJ000180705-2	0.697141	67.6033
SJ000180705-2	0.697141	64.7401
SJ000180705-2	2.09143	100.886
SJ000180705-2	2.09143	91.3849
SJ000180705-2	2.09143	96.6981
SJ000180705-2	2.09143	89.034
SJ000180705-2	2.09143	88.2679
SJ000180705-2	2.09143	93.1191
SJ000180705-2	6.27428	96.8979
SJ000180705-2	6.27428	93.8809
SJ000180705-2	6.27428	87.0257
SJ000180705-2	6.27428	85.1248
SJ000180705-2	6.27428	96.0456
SJ000180705-2	6.27428	90.8967
SJ000180705-2	18.8228	87.9251
SJ000180705-2	18.8228	89.8686
SJ000180705-2	18.8228	90.3777
SJ000180705-2	18.8228	86.6514
SJ000180705-2	18.8228	83.729
SJ000180705-2	18.8228	88.1582
SJ000192808-2	0.000193694	0.879813
SJ000192808-2	0.000193694	1.351
SJ000192808-2	0.000193694	1.98603
SJ000192808-2	0.000193694	3.94803
SJ000192808-2	0.000193694	1.08499
SJ000192808-2	0.000193694	0.40814
SJ000192808-2	0.00057958	3.05467
SJ000192808-2	0.00057958	2.83879
SJ000192808-2	0.00057958	2.71206
SJ000192808-2	0.00057958	5.66995
SJ000192808-2	0.00057958	2.25718
SJ000192808-2	0.00057958	3.1277
SJ000192808-2	0.00174024	-2.39236
SJ000192808-2	0.00174024	-3.08146
SJ000192808-2	0.00174024	-3.56561
SJ000192808-2	0.00174024	0.326672
SJ000192808-2	0.00174024	-1.72235
SJ000192808-2	0.00174024	-1.33677
SJ000192808-2	0.00521922	-0.751006
SJ000192808-2	0.00521922	-3.13947
SJ000192808-2	0.00521922	-4.36301
SJ000192808-2	0.00521922	-2.52312
SJ000192808-2	0.00521922	-1.36535
SJ000192808-2	0.00521922	-4.00245
SJ000192808-2	0.0156577	-4.49263
SJ000192808-2	0.0156577	-3.08585
SJ000192808-2	0.0156577	-5.47426
SJ000192808-2	0.0156577	-4.35103
SJ000192808-2	0.0156577	-1.89007
SJ000192808-2	0.0156577	-5.46716
SJ000192808-2	0.046973	-1.33584
SJ000192808-2	0.046973	-3.46115
SJ000192808-2	0.046973	-3.07416
SJ000192808-2	0.046973	3.19381
SJ000192808-2	0.046973	-3.34317
SJ000192808-2	0.046973	-5.47645
SJ000192808-2	0.140919	-1.79506
SJ000192808-2	0.140919	-1.20392
SJ000192808-2	0.140919	-4.52956
SJ000192808-2	0.140919	2.91628
SJ000192808-2	0.140919	-6.15816
SJ000192808-2	0.140919	-3.95767
SJ000192808-2	0.422757	0.240839
SJ000192808-2	0.422757	2.35215
SJ000192808-2	0.422757	0.727722
SJ000192808-2	0.422757	2.42458
SJ000192808-2	0.422757	-0.187606
SJ000192808-2	0.422757	-5.5017
SJ000192808-2	1.26827	3.81591
SJ000192808-2	1.26827	5.69786
SJ000192808-2	1.26827	9.47997
SJ000192808-2	1.26827	3.1596
SJ000192808-2	1.26827	7.6256
SJ000192808-2	1.26827	-0.862365
SJ000192808-2	3.8048	92.1115
SJ000192808-2	3.8048	83.8575
SJ000192808-2	3.8048	88.5357
SJ000192808-2	3.8048	82.2038
SJ000192808-2	3.8048	88.9386
SJ000192808-2	3.8048	89.1411
SJ000197041-2	0.000993994	-0.0450095
SJ000197041-2	0.000993994	-3.56221
SJ000197041-2	0.000993994	4.61675
SJ000197041-2	0.000993994	0.635438
SJ000197041-2	0.000993994	-2.63805
SJ000197041-2	0.000993994	7.02055
SJ000197041-2	0.00298198	1.4073
SJ000197041-2	0.00298198	4.41376
SJ000197041-2	0.00298198	2.00024
SJ000197041-2	0.00298198	2.17868
SJ000197041-2	0.00298198	-1.62152
SJ000197041-2	0.00298198	14.2179
SJ000197041-2	0.00894595	-1.15786
SJ000197041-2	0.00894595	-4.20798
SJ000197041-2	0.00894595	1.40423
SJ000197041-2	0.00894595	-2.43132
SJ000197041-2	0.00894595	-1.99717
SJ000197041-2	0.00894595	15.8678
SJ000197041-2	0.0268378	-4.25284
SJ000197041-2	0.0268378	0.943297
SJ000197041-2	0.0268378	-4.90329
SJ000197041-2	0.0268378	-0.154037
SJ000197041-2	0.0268378	-4.56532
SJ000197041-2	0.0268378	6.76042
SJ000197041-2	0.080512	-4.38609
SJ000197041-2	0.080512	-1.69806
SJ000197041-2	0.080512	-2.84585
SJ000197041-2	0.080512	-1.632
SJ000197041-2	0.080512	-3.95836
SJ000197041-2	0.080512	4.66874
SJ000197041-2	0.241538	-1.27469
SJ000197041-2	0.241538	-5.64922
SJ000197041-2	0.241538	0.831739
SJ000197041-2	0.241538	2.24457
SJ000197041-2	0.241538	-5.3187
SJ000197041-2	0.241538	0.150939
SJ000197041-2	0.724614	58.3345
SJ000197041-2	0.724614	62.6753
SJ000197041-2	0.724614	64.6208
SJ000197041-2	0.724614	60.0427
SJ000197041-2	0.724614	61.2756
SJ000197041-2	0.724614	58.3852
SJ000197041-2	2.17384	87.2898
SJ000197041-2	2.17384	84.3148
SJ000197041-2	2.17384	86.5645
SJ000197041-2	2.17384	83.8763
SJ000197041-2	2.17384	96.5655
SJ000197041-2	2.17384	87.835
SJ000197041-2	6.52152	91.5795
SJ000197041-2	6.52152	86.7105
SJ000197041-2	6.52152	89.5884
SJ000197041-2	6.52152	89.0817
SJ000197041-2	6.52152	99.6167
SJ000197041-2	6.52152	74.3141
SJ000197041-2	19.5646	91.9442
SJ000197041-2	19.5646	87.6835
SJ000197041-2	19.5646	87.6313
SJ000197041-2	19.5646	93.7991
SJ000197041-2	19.5646	89.9865
SJ000197041-2	19.5646	89.3206
SJ000243360-2	0.000584084	-1.88794
SJ000243360-2	0.000584084	-1.30692
SJ000243360-2	0.000584084	-2.99202
SJ000243360-2	0.000584084	0.227784
SJ000243360-2	0.000584084	-1.20038
SJ000243360-2	0.000584084	-0.521613
SJ000243360-2	0.00175075	-3.32608
SJ000243360-2	0.00175075	-2.38201
SJ000243360-2	0.00175075	-2.49562
SJ000243360-2	0.00175075	-0.123988
SJ000243360-2	0.00175075	-0.551772
SJ000243360-2	0.00175075	-0.2661
SJ000243360-2	0.00525375	-1.25769
SJ000243360-2	0.00525375	4.57929
SJ000243360-2	0.00525375	2.72076
SJ000243360-2	0.00525375	4.99485
SJ000243360-2	0.00525375	4.54512
SJ000243360-2	0.00525375	3.8368
SJ000243360-2	0.0157628	-6.23959
SJ000243360-2	0.0157628	-5.70406
SJ000243360-2	0.0157628	-4.87895
SJ000243360-2	0.0157628	-0.35299
SJ000243360-2	0.0157628	-3.65138
SJ000243360-2	0.0157628	-1.87912
SJ000243360-2	0.0472883	-5.94832
SJ000243360-2	0.0472883	-4.99926
SJ000243360-2	0.0472883	-3.15547
SJ000243360-2	0.0472883	-0.797745
SJ000243360-2	0.0472883	-1.78249
SJ000243360-2	0.0472883	-0.508321
SJ000243360-2	0.141865	-2.81157
SJ000243360-2	0.141865	-2.64865
SJ000243360-2	0.141865	-0.54273
SJ000243360-2	0.141865	0.957725
SJ000243360-2	0.141865	0.293214
SJ000243360-2	0.141865	0.820198
SJ000243360-2	0.425592	8.64827
SJ000243360-2	0.425592	13.814
SJ000243360-2	0.425592	10.0618
SJ000243360-2	0.425592	13.1471
SJ000243360-2	0.425592	10.0054
SJ000243360-2	0.425592	19.154
SJ000243360-2	1.27678	43.1625
SJ000243360-2	1.27678	49.8239
SJ000243360-2	1.27678	53.6827
SJ000243360-2	1.27678	54.6634
SJ000243360-2	1.27678	48.3555
SJ000243360-2	1.27678	49.9913
SJ000243360-2	3.83033	97.2693
SJ000243360-2	3.83033	90.1266
SJ000243360-2	3.83033	93.9826
SJ000243360-2	3.83033	86.1089
SJ000243360-2	3.83033	86.0052
SJ000243360-2	3.83033	102.043
SJ000243360-2	11.491	92.6054
SJ000243360-2	11.491	97.8651
SJ000243360-2	11.491	91.914
SJ000243360-2	11.491	84.5983
SJ000243360-2	11.491	88.3831
SJ000243360-2	11.491	93.8507
SJ000243361-2	0.000531532	-1.69465
SJ000243361-2	0.000531532	-1.75909
SJ000243361-2	0.000531532	1.16575
SJ000243361-2	0.000531532	3.06616
SJ000243361-2	0.000531532	-1.84766
SJ000243361-2	0.000531532	-0.363062
SJ000243361-2	0.0015961	-2.80366
SJ000243361-2	0.0015961	-1.58989
SJ000243361-2	0.0015961	-0.972786
SJ000243361-2	0.0015961	1.40779
SJ000243361-2	0.0015961	0.443266
SJ000243361-2	0.0015961	0.252139
SJ000243361-2	0.00478829	-2.82455
SJ000243361-2	0.00478829	-1.84794
SJ000243361-2	0.00478829	-2.02907
SJ000243361-2	0.00478829	0.80331
SJ000243361-2	0.00478829	-1.24492
SJ000243361-2	0.00478829	0.42528
SJ000243361-2	0.0143649	-3.94113
SJ000243361-2	0.0143649	-2.15753
SJ000243361-2	0.0143649	-1.99071
SJ000243361-2	0.0143649	-0.00294003
SJ000243361-2	0.0143649	-1.77487
SJ000243361-2	0.0143649	-0.652283
SJ000243361-2	0.0430931	-1.9428
SJ000243361-2	0.0430931	0.0518355
SJ000243361-2	0.0430931	4.33644
SJ000243361-2	0.0430931	0.437822
SJ000243361-2	0.0430931	-0.236088
SJ000243361-2	0.0430931	0.815426
SJ000243361-2	0.129278	-3.66124
SJ000243361-2	0.129278	-0.312667
SJ000243361-2	0.129278	-1.23502
SJ000243361-2	0.129278	-0.15324
SJ000243361-2	0.129278	-0.951041
SJ000243361-2	0.129278	1.45701
SJ000243361-2	0.387832	11.4739
SJ000243361-2	0.387832	3.03013
SJ000243361-2	0.387832	4.45531
SJ000243361-2	0.387832	4.78714
SJ000243361-2	0.387832	6.54555
SJ000243361-2	0.387832	5.99113
SJ000243361-2	1.1635	27.6015
SJ000243361-2	1.1635	30.6402
SJ000243361-2	1.1635	26.3946
SJ000243361-2	1.1635	37.9319
SJ000243361-2	1.1635	34.5237
SJ000243361-2	1.1635	30.0549
SJ000243361-2	3.4905	68.312
SJ000243361-2	3.4905	65.7921
SJ000243361-2	3.4905	67.4512
SJ000243361-2	3.4905	69.29
SJ000243361-2	3.4905	73.2696
SJ000243361-2	3.4905	75.6132
SJ000243361-2	10.4715	93.3623
SJ000243361-2	10.4715	88.2734
SJ000243361-2	10.4715	90.7746
SJ000243361-2	10.4715	80.1787
SJ000243361-2	10.4715	89.9001
SJ000243361-2	10.4715	82.8939
SJ000243592-3	0.000486486	0.524394
SJ000243592-3	0.000486486	2.13467
SJ000243592-3	0.000486486	3.85934
SJ000243592-3	0.000486486	2.59409
SJ000243592-3	0.000486486	-0.686656
SJ000243592-3	0.000486486	2.96049
SJ000243592-3	0.00145796	-3.93351
SJ000243592-3	0.00145796	-3.56216
SJ000243592-3	0.00145796	-2.38157
SJ000243592-3	0.00145796	-0.785544
SJ000243592-3	0.00145796	0.278671
SJ000243592-3	0.00145796	-0.0782067
SJ000243592-3	0.00437538	-0.848818
SJ000243592-3	0.00437538	0.970181
SJ000243592-3	0.00437538	2.88222
SJ000243592-3	0.00437538	8.30389
SJ000243592-3	0.00437538	0.363179
SJ000243592-3	0.00437538	4.34003
SJ000243592-3	0.0131246	-1.21109
SJ000243592-3	0.0131246	-2.70711
SJ000243592-3	0.0131246	-0.484054
SJ000243592-3	0.0131246	1.17577
SJ000243592-3	0.0131246	-1.63027
SJ000243592-3	0.0131246	0.930729
SJ000243592-3	0.0393724	-5.60246
SJ000243592-3	0.0393724	-6.19573
SJ000243592-3	0.0393724	-2.81438
SJ000243592-3	0.0393724	0.701367
SJ000243592-3	0.0393724	-1.01322
SJ000243592-3	0.0393724	-0.420464
SJ000243592-3	0.118119	-6.28276
SJ000243592-3	0.118119	-5.91904
SJ000243592-3	0.118119	-2.75896
SJ000243592-3	0.118119	-1.56078
SJ000243592-3	0.118119	-4.30387
SJ000243592-3	0.118119	-0.646264
SJ000243592-3	0.354354	-5.16563
SJ000243592-3	0.354354	0.323546
SJ000243592-3	0.354354	2.82736
SJ000243592-3	0.354354	-3.16746
SJ000243592-3	0.354354	-1.31098
SJ000243592-3	0.354354	2.52334
SJ000243592-3	1.06306	2.79757
SJ000243592-3	1.06306	5.53264
SJ000243592-3	1.06306	7.67652
SJ000243592-3	1.06306	9.47166
SJ000243592-3	1.06306	6.24838
SJ000243592-3	1.06306	2.31162
SJ000243592-3	3.18919	80.4569
SJ000243592-3	3.18919	81.0345
SJ000243592-3	3.18919	79.2864
SJ000243592-3	3.18919	79.5099
SJ000243592-3	3.18919	82.5705
SJ000243592-3	3.18919	78.1703
SJ000243592-3	9.56757	90.8492
SJ000243592-3	9.56757	90.4543
SJ000243592-3	9.56757	91.0627
SJ000243592-3	9.56757	84.5307
SJ000243592-3	9.56757	85.848
SJ000243592-3	9.56757	90.1315
SJ000243624-2	0.000917417	-4.16169
SJ000243624-2	0.000917417	-5.37782
SJ000243624-2	0.000917417	-7.51326
SJ000243624-2	0.000917417	9.58291
SJ000243624-2	0.000917417	-4.2658
SJ000243624-2	0.000917417	-5.68776
SJ000243624-2	0.00275375	-10.2623
SJ000243624-2	0.00275375	-6.20463
SJ000243624-2	0.00275375	4.93666
SJ000243624-2	0.00275375	-0.682991
SJ000243624-2	0.00275375	-5.88414
SJ000243624-2	0.00275375	0.389042
SJ000243624-2	0.00825976	-2.82441
SJ000243624-2	0.00825976	-3.81213
SJ000243624-2	0.00825976	-6.20508
SJ000243624-2	0.00825976	-3.70622
SJ000243624-2	0.00825976	-2.6057
SJ000243624-2	0.00825976	-2.17625
SJ000243624-2	0.0247793	-6.65646
SJ000243624-2	0.0247793	-9.04034
SJ000243624-2	0.0247793	6.33413
SJ000243624-2	0.0247793	0.238526
SJ000243624-2	0.0247793	-7.08101
SJ000243624-2	0.0247793	-3.07652
SJ000243624-2	0.0743393	-9.2408
SJ000243624-2	0.0743393	-7.97337
SJ000243624-2	0.0743393	-11.6188
SJ000243624-2	0.0743393	-3.46389
SJ000243624-2	0.0743393	4.30755
SJ000243624-2	0.0743393	-2.70134
SJ000243624-2	0.22302	-14.5063
SJ000243624-2	0.22302	-8.21927
SJ000243624-2	0.22302	-1.15149
SJ000243624-2	0.22302	-8.00716
SJ000243624-2	0.22302	2.67426
SJ000243624-2	0.22302	-6.96989
SJ000243624-2	0.669059	77.3023
SJ000243624-2	0.669059	81.7145
SJ000243624-2	0.669059	89.3974
SJ000243624-2	0.669059	101.725
SJ000243624-2	0.669059	80.3214
SJ000243624-2	0.669059	100.646
SJ000243624-2	2.00718	89.2492
SJ000243624-2	2.00718	87.1988
SJ000243624-2	2.00718	85.9409
SJ000243624-2	2.00718	100.587
SJ000243624-2	2.00718	83.4803
SJ000243624-2	2.00718	88.9267
SJ000243624-2	6.02152	77.38
SJ000243624-2	6.02152	96.6979
SJ000243624-2	6.02152	78.6165
SJ000243624-2	6.02152	98.9311
SJ000243624-2	6.02152	68.9332
SJ000243624-2	6.02152	99.6821
SJ000243624-2	18.0646	91.0834
SJ000243624-2	18.0646	87.5787
SJ000243624-2	18.0646	81.4119
SJ000243624-2	18.0646	100.764
SJ000243624-2	18.0646	76.6455
SJ000243624-2	18.0646	98.3396
SJ000281068-2	0.00137988	0.459192
SJ000281068-2	0.00137988	-1.3769
SJ000281068-2	0.00137988	-1.74498
SJ000281068-2	0.00137988	-2.0057
SJ000281068-2	0.00137988	1.05717
SJ000281068-2	0.00137988	-1.78692
SJ000281068-2	0.00413814	-2.04184
SJ000281068-2	0.00413814	-2.94253
SJ000281068-2	0.00413814	-3.03751
SJ000281068-2	0.00413814	-1.91726
SJ000281068-2	0.00413814	0.317579
SJ000281068-2	0.00413814	-2.27675
SJ000281068-2	0.0124129	-0.207693
SJ000281068-2	0.0124129	-4.76581
SJ000281068-2	0.0124129	0.439402
SJ000281068-2	0.0124129	-2.48862
SJ000281068-2	0.0124129	0.890472
SJ000281068-2	0.0124129	-2.74814
SJ000281068-2	0.0372387	-5.1795
SJ000281068-2	0.0372387	-6.32006
SJ000281068-2	0.0372387	-6.7409
SJ000281068-2	0.0372387	-3.16946
SJ000281068-2	0.0372387	-7.02184
SJ000281068-2	0.0372387	-2.48518
SJ000281068-2	0.111716	-5.14692
SJ000281068-2	0.111716	-4.6507
SJ000281068-2	0.111716	-6.20962
SJ000281068-2	0.111716	-1.67412
SJ000281068-2	0.111716	-6.01863
SJ000281068-2	0.111716	-1.11253
SJ000281068-2	0.33515	-5.69589
SJ000281068-2	0.33515	-6.20776
SJ000281068-2	0.33515	-4.72097
SJ000281068-2	0.33515	-3.99086
SJ000281068-2	0.33515	-2.72381
SJ000281068-2	0.33515	-2.64797
SJ000281068-2	1.00545	15.6354
SJ000281068-2	1.00545	21.0624
SJ000281068-2	1.00545	17.6915
SJ000281068-2	1.00545	26.4854
SJ000281068-2	1.00545	34.3949
SJ000281068-2	1.00545	24.315
SJ000281068-2	3.01635	99.5146
SJ000281068-2	3.01635	89.3566
SJ000281068-2	3.01635	99.8059
SJ000281068-2	3.01635	100.082
SJ000281068-2	3.01635	84.6786
SJ000281068-2	3.01635	101.776
SJ000281068-2	9.04905	85.6454
SJ000281068-2	9.04905	87.4359
SJ000281068-2	9.04905	88.6804
SJ000281068-2	9.04905	87.2724
SJ000281068-2	9.04905	89.4277
SJ000281068-2	9.04905	95.7146
SJ000281068-2	27.1471	89.2626
SJ000281068-2	27.1471	82.6535
SJ000281068-2	27.1471	87.168
SJ000281068-2	27.1471	92.2764
SJ000281068-2	27.1471	90.3637
SJ000281068-2	27.1471	86.5966
SJ000285572-26	0.00112012	-1.33188
SJ000285572-26	0.00112012	2.61354
SJ000285572-26	0.00112012	-2.25573
SJ000285572-26	0.00112012	0.00580789
SJ000285572-26	0.00112012	-4.3501
SJ000285572-26	0.00112012	-0.428543
SJ000285572-26	0.00336186	-5.43021
SJ000285572-26	0.00336186	-0.795163
SJ000285572-26	0.00336186	-6.13796
SJ000285572-26	0.00336186	-1.00196
SJ000285572-26	0.00336186	-5.1223
SJ000285572-26	0.00336186	-0.769889
SJ000285572-26	0.0100856	-3.44987
SJ000285572-26	0.0100856	-0.975572
SJ000285572-26	0.0100856	-3.66774
SJ000285572-26	0.0100856	0.662709
SJ000285572-26	0.0100856	-4.60243
SJ000285572-26	0.0100856	0.421479
SJ000285572-26	0.0302568	1.45357
SJ000285572-26	0.0302568	16.2044
SJ000285572-26	0.0302568	6.50701
SJ000285572-26	0.0302568	5.83759
SJ000285572-26	0.0302568	-1.67719
SJ000285572-26	0.0302568	7.48566
SJ000285572-26	0.0907703	70.7897
SJ000285572-26	0.0907703	74.4885
SJ000285572-26	0.0907703	68.8244
SJ000285572-26	0.0907703	74.696
SJ000285572-26	0.0907703	71.5729
SJ000285572-26	0.0907703	73.4854
SJ000285572-26	0.272309	77.3325
SJ000285572-26	0.272309	81.3626
SJ000285572-26	0.272309	77.4362
SJ000285572-26	0.272309	80.3951
SJ000285572-26	0.272309	77.3732
SJ000285572-26	0.272309	79.2975
SJ000285572-26	0.816928	84.8869
SJ000285572-26	0.816928	93.5844
SJ000285572-26	0.816928	84.108
SJ000285572-26	0.816928	92.3384
SJ000285572-26	0.816928	85.114
SJ000285572-26	0.816928	91.1447
SJ000285572-26	2.45078	89.4669
SJ000285572-26	2.45078	96.6924
SJ000285572-26	2.45078	92.8147
SJ000285572-26	2.45078	95.301
SJ000285572-26	2.45078	90.6846
SJ000285572-26	2.45078	96.0461
SJ000285572-26	7.35236	87.4743
SJ000285572-26	7.35236	91.2288
SJ000285572-26	7.35236	89.6795
SJ000285572-26	7.35236	92.2103
SJ000285572-26	7.35236	88.9727
SJ000285572-26	7.35236	94.1627
SJ000285572-26	22.0571	87.0146
SJ000285572-26	22.0571	86.2605
SJ000285572-26	22.0571	83.7307
SJ000285572-26	22.0571	86.1946
SJ000285572-26	22.0571	84.7928
SJ000285572-26	22.0571	82.6025
SJ000291576-2	0.000848348	0.440145
SJ000291576-2	0.000848348	3.82878
SJ000291576-2	0.000848348	3.12279
SJ000291576-2	0.000848348	-0.29286
SJ000291576-2	0.000848348	6.0113
SJ000291576-2	0.000848348	-2.06473
SJ000291576-2	0.00254655	-3.02969
SJ000291576-2	0.00254655	3.6281
SJ000291576-2	0.00254655	5.92017
SJ000291576-2	0.00254655	-1.33942
SJ000291576-2	0.00254655	3.31153
SJ000291576-2	0.00254655	-4.20332
SJ000291576-2	0.00764114	-4.34195
SJ000291576-2	0.00764114	1.44095
SJ000291576-2	0.00764114	1.12973
SJ000291576-2	0.00764114	-3.08315
SJ000291576-2	0.00764114	0.447773
SJ000291576-2	0.00764114	-6.71168
SJ000291576-2	0.0229249	-6.22713
SJ000291576-2	0.0229249	-0.885589
SJ000291576-2	0.0229249	-1.91151
SJ000291576-2	0.0229249	-3.21349
SJ000291576-2	0.0229249	2.13016
SJ000291576-2	0.0229249	-7.12741
SJ000291576-2	0.0687733	-0.257419
SJ000291576-2	0.0687733	-4.02119
SJ000291576-2	0.0687733	8.52244
SJ000291576-2	0.0687733	-1.24743
SJ000291576-2	0.0687733	-2.24736
SJ000291576-2	0.0687733	-3.28834
SJ000291576-2	0.206317	-5.184
SJ000291576-2	0.206317	1.08701
SJ000291576-2	0.206317	-0.438427
SJ000291576-2	0.206317	-5.52425
SJ000291576-2	0.206317	-6.2345
SJ000291576-2	0.206317	-8.20037
SJ000291576-2	0.618952	-3.20504
SJ000291576-2	0.618952	5.77533
SJ000291576-2	0.618952	-2.27673
SJ000291576-2	0.618952	-1.50431
SJ000291576-2	0.618952	0.944242
SJ000291576-2	0.618952	-6.42072
SJ000291576-2	1.85686	16.6244
SJ000291576-2	1.85686	43.2956
SJ000291576-2	1.85686	43.3328
SJ000291576-2	1.85686	21.2779
SJ000291576-2	1.85686	32.6424
SJ000291576-2	1.85686	22.8683
SJ000291576-2	5.57057	72.5386
SJ000291576-2	5.57057	74.9406
SJ000291576-2	5.57057	72.4336
SJ000291576-2	5.57057	61.938
SJ000291576-2	5.57057	71.5474
SJ000291576-2	5.57057	58.5082
SJ000291576-2	16.7117	75.1964
SJ000291576-2	16.7117	85.0048
SJ000291576-2	16.7117	82.3687
SJ000291576-2	16.7117	66.7341
SJ000291576-2	16.7117	82.765
SJ000291576-2	16.7117	76.9408
SJ000298473-3	0.000998498	-0.120284
SJ000298473-3	0.000998498	0.660246
SJ000298473-3	0.000998498	-1.3656
SJ000298473-3	0.000998498	-1.33258
SJ000298473-3	0.000998498	5.93743
SJ000298473-3	0.000998498	-0.908322
SJ000298473-3	0.002997	-2.74383
SJ000298473-3	0.002997	1.90783
SJ000298473-3	0.002997	-3.77302
SJ000298473-3	0.002997	-1.84129
SJ000298473-3	0.002997	2.34421
SJ000298473-3	0.002997	-1.89626
SJ000298473-3	0.00899099	-1.60526
SJ000298473-3	0.00899099	-1.91211
SJ000298473-3	0.00899099	-5.92112
SJ000298473-3	0.00899099	-2.67874
SJ000298473-3	0.00899099	1.60595
SJ000298473-3	0.00899099	-3.12832
SJ000298473-3	0.026973	-2.7401
SJ000298473-3	0.026973	-0.55368
SJ000298473-3	0.026973	-2.5005
SJ000298473-3	0.026973	1.5607
SJ000298473-3	0.026973	2.02528
SJ000298473-3	0.026973	0.303733
SJ000298473-3	0.0809204	-2.35709
SJ000298473-3	0.0809204	-1.38418
SJ000298473-3	0.0809204	-1.34892
SJ000298473-3	0.0809204	-0.324398
SJ000298473-3	0.0809204	0.0124311
SJ000298473-3	0.0809204	2.56342
SJ000298473-3	0.242761	-6.47794
SJ000298473-3	0.242761	-3.39633
SJ000298473-3	0.242761	-7.94293
SJ000298473-3	0.242761	-3.99314
SJ000298473-3	0.242761	2.45828
SJ000298473-3	0.242761	-2.63704
SJ000298473-3	0.728284	-3.36375
SJ000298473-3	0.728284	0.0805542
SJ000298473-3	0.728284	-4.77206
SJ000298473-3	0.728284	-4.76317
SJ000298473-3	0.728284	1.30024
SJ000298473-3	0.728284	-3.10005
SJ000298473-3	2.18485	-4.013
SJ000298473-3	2.18485	-0.612123
SJ000298473-3	2.18485	-5.22834
SJ000298473-3	2.18485	-5.40066
SJ000298473-3	2.18485	-0.812346
SJ000298473-3	2.18485	-4.24062
SJ000298473-3	6.55455	-1.07882
SJ000298473-3	6.55455	-0.589174
SJ000298473-3	6.55455	1.19987
SJ000298473-3	6.55455	1.31449
SJ000298473-3	6.55455	12.7662
SJ000298473-3	6.55455	-0.840298
SJ000298473-3	19.6637	45.1325
SJ000298473-3	19.6637	55.9687
SJ000298473-3	19.6637	54.9635
SJ000298473-3	19.6637	49.6257
SJ000298473-3	19.6637	53.2474
SJ000298473-3	19.6637	45.9006
SJ000361770-3	0.00138589	4.99623
SJ000361770-3	0.00138589	-3.79762
SJ000361770-3	0.00138589	-3.12376
SJ000361770-3	0.00138589	-3.8063
SJ000361770-3	0.00138589	-1.78991
SJ000361770-3	0.00138589	-3.12598
SJ000361770-3	0.00415766	0.457741
SJ000361770-3	0.00415766	0.117031
SJ000361770-3	0.00415766	-0.806889
SJ000361770-3	0.00415766	-2.362
SJ000361770-3	0.00415766	-3.2765
SJ000361770-3	0.00415766	-0.838295
SJ000361770-3	0.0124715	-2.63674
SJ000361770-3	0.0124715	-2.92429
SJ000361770-3	0.0124715	-1.89998
SJ000361770-3	0.0124715	-2.58131
SJ000361770-3	0.0124715	-2.3505
SJ000361770-3	0.0124715	-2.89084
SJ000361770-3	0.0374159	-2.79841
[truncated: 4,841 more rows]
