# Supplementary material for: Virtual-screening workflow tutorials and prospective results from the Teach-Discover-Treat competition 2014 against malaria
Source: F1000Res. 2018 Feb 19;6:1136. Originally published 2017 Jul 17. [Version 2] doi: 10.12688/f1000research.11905.2 (PMC5580409; doi:10.12688/f1000research.11905.2)
Supplement: Supplementary file 4 [file f1000research-6-15276-s0003.tgz]

Archive with 1 entries (1 files):
- 9f25d556-dd63-4593-a83d-576c95f87f3f.txt
